# Supplementary material for: Peripheral blood DNA methylation and neuroanatomical responses to HDACi treatment that rescues neurological deficits in a Kabuki syndrome mouse model
Source: Clin Epigenetics. 2023 Oct 27;15:172. doi: 10.1186/s13148-023-01582-x (PMC10605417; doi:10.1186/s13148-023-01582-x)
Supplement: Supplementary file 2 — Additional file 2. Supplementary Tables S1–S5. [file 13148_2023_1582_MOESM2_ESM.xls]

## Sheet: S1. brain volume models
Absolute Volumes	Kmt2d- vehicle		WT-vehicle							Relative Volumes	Kmt2d- vehicle		WT-vehicle
	Mean	SD	Mean	SD	%Diff	Effect	P-Value	FDR			Mean	SD	Mean	SD	%Diff	Effect	P-Value	FDR
Total Brain Volume	379.894	29.6945	423.377	11.7801	-10.2706	-3.69126	0.000297726	0.00133268	**	Total Brain Volume	100	0	100	0	0
¦--Basic cell groups and regions	338.39	26.1258	376.022	10.3698	-10.0079	-3.629	0.000350172	0.00140675	**	¦--Basic cell groups and regions	89.0814	0.271826	88.8159	0.35139	0.298953	0.755622	0.0800794	0.218474
¦ ¦--Cerebrum	206.29	17.1097	229.582	6.67738	-10.1455	-3.48825	0.000582924	0.00180815	**	¦ ¦--Cerebrum	54.2842	0.539772	54.2281	0.676086	0.10349	0.0830081	0.842458	0.921139
¦ ¦ ¦--Cerebral cortex	166.553	14.2714	188.048	5.89756	-11.4309	-3.64482	0.000241033	0.00117838	**	¦ ¦ ¦--Cerebral cortex	43.8201	0.604192	44.4164	0.688351	-1.34244	-0.866221	0.0569859	0.166067
¦ ¦ ¦ ¦--Cortical subplate	11.2128	1.03161	12.3146	0.419262	-8.94735	-2.62803	0.00449307	0.00796885	**	¦ ¦ ¦ ¦--Cortical subplate	2.94921	0.0807937	2.90894	0.0733451	1.38409	0.548947	0.25835	0.439978
¦ ¦ ¦ ¦ ¦--Cortical subplate-other	8.3067	0.753907	9.07411	0.338009	-8.45707	-2.27036	0.00709269	0.0119769	*	¦ ¦ ¦ ¦ ¦--Cortical subplate-other	2.18537	0.0684321	2.14365	0.0698256	1.94613	0.597465	0.196565	0.370704
¦ ¦ ¦ ¦ ¦--Claustrum	0.892331	0.0896143	0.951878	0.0594869	-6.25576	-1.00101	0.0918402	0.108364		¦ ¦ ¦ ¦ ¦--Claustrum	0.234732	0.0118404	0.224739	0.0103674	4.44638	0.963867	0.0593567	0.170196
¦ ¦ ¦ ¦ ¦ ¦--Claustrum-other	0.310201	0.0386287	0.310487	0.016041	-0.0922369	-0.0178533	0.982343	0.982343		¦ ¦ ¦ ¦ ¦ ¦--Claustrum-other	0.0814231	0.00503761	0.0733448	0.00341544	11.0141	2.36522	0.000466047	0.0054566	**
¦ ¦ ¦ ¦ ¦ ¦--Claustrum: dorsal part	0.184555	0.0174834	0.206906	0.021146	-10.8027	-1.05701	0.0206609	0.0298788	*	¦ ¦ ¦ ¦ ¦ ¦--Claustrum: dorsal part	0.0487094	0.00450457	0.0488422	0.00435115	-0.272013	-0.0305337	0.947418	0.968372
¦ ¦ ¦ ¦ ¦ °--Claustrum: ventral part	0.397575	0.040364	0.434484	0.0329032	-8.49496	-1.12175	0.0367888	0.0494021	*	¦ ¦ ¦ ¦ ¦ °--Claustrum: ventral part	0.1046	0.00563416	0.102552	0.00588322	1.99641	0.348001	0.440428	0.628224
¦ ¦ ¦ ¦ °--Endopiriform nucleus	2.01375	0.217046	2.28863	0.108842	-12.0107	-2.52552	0.00168806	0.00369017	**	¦ ¦ ¦ ¦ °--Endopiriform nucleus	0.529103	0.0225565	0.540552	0.0207281	-2.11794	-0.552321	0.252808	0.433164
¦ ¦ ¦ ¦ ¦--Endopiriform nucleus, dorsal part	1.63703	0.174279	1.87671	0.078878	-12.7709	-3.03852	0.000679617	0.0019758	**	¦ ¦ ¦ ¦ ¦--Endopiriform nucleus, dorsal part	0.43018	0.0187678	0.443303	0.0152531	-2.96025	-0.860343	0.101282	0.245348
¦ ¦ ¦ ¦ ¦ ¦--Dorsal nucleus of the endopiriform	1.19536	0.13264	1.37887	0.0634333	-13.3089	-2.89299	0.000715819	0.0020348	**	¦ ¦ ¦ ¦ ¦ ¦--Dorsal nucleus of the endopiriform	0.314005	0.0147685	0.325662	0.011409	-3.57952	-1.02175	0.061579	0.174785
¦ ¦ ¦ ¦ ¦ °--Intermediate nucleus of the endopiriform claustrum	0.441678	0.0437855	0.497839	0.0228222	-11.2808	-2.46078	0.00164475	0.00362358	**	¦ ¦ ¦ ¦ ¦ °--Intermediate nucleus of the endopiriform claustrum	0.116175	0.00547419	0.117641	0.00570385	-1.24595	-0.256975	0.567765	0.736285
¦ ¦ ¦ ¦ °--Endopiriform nucleus, ventral part	0.376718	0.0519778	0.411927	0.0404415	-8.54739	-0.870617	0.105276	0.121672		¦ ¦ ¦ ¦ °--Endopiriform nucleus, ventral part	0.0989226	0.00845673	0.0972483	0.00856654	1.72172	0.195452	0.66707	0.814986
¦ ¦ ¦ °--Cortical plate	155.34	13.2795	175.734	5.61985	-11.6049	-3.62886	0.000206811	0.00111406	**	¦ ¦ ¦ °--Cortical plate	40.8709	0.565721	41.5075	0.678596	-1.53351	-0.938	0.0376014	0.120309
¦ ¦ ¦ ¦--Olfactory areas	30.1786	2.84606	34.0366	2.28469	-11.3349	-1.68864	0.00343517	0.00633149	**	¦ ¦ ¦ ¦--Olfactory areas	7.93898	0.303847	8.03492	0.412977	-1.19395	-0.232296	0.569615	0.736285
¦ ¦ ¦ ¦ ¦--Olfactory areas-other	2.14801	0.132424	2.24831	0.120774	-4.46103	-0.830458	0.0936926	0.110089		¦ ¦ ¦ ¦ ¦--Olfactory areas-other	0.566517	0.0245954	0.530815	0.0192377	6.72599	1.85586	0.00184516	0.0148141	*
¦ ¦ ¦ ¦ ¦--Postpiriform transition area	0.917191	0.0803361	0.953519	0.0876643	-3.80983	-0.414393	0.351417	0.367035		¦ ¦ ¦ ¦ ¦--Postpiriform transition area	0.241921	0.01798	0.225463	0.0228079	7.29982	0.721609	0.0953248	0.237266
¦ ¦ ¦ ¦ ¦--Piriform area	8.7888	1.01394	9.82618	0.684399	-10.5573	-1.51575	0.0138804	0.0213894	*	¦ ¦ ¦ ¦ ¦--Piriform area	2.31077	0.152481	2.322	0.168219	-0.483578	-0.0667502	0.878724	0.942448
¦ ¦ ¦ ¦ ¦ ¦--Cortex-amygdala transition zones	0.695125	0.0845902	0.755747	0.0550795	-8.02141	-1.10062	0.06905	0.0865427	-	¦ ¦ ¦ ¦ ¦ ¦--Cortex-amygdala transition zones	0.182826	0.0152508	0.178629	0.014161	2.34932	0.296346	0.532087	0.711587
¦ ¦ ¦ ¦ ¦ °--Piriform cortex	8.09367	0.935602	9.07043	0.631414	-10.7686	-1.54693	0.0123229	0.0193059	*	¦ ¦ ¦ ¦ ¦ °--Piriform cortex	2.12794	0.14022	2.14337	0.154496	-0.719673	-0.099842	0.819627	0.903197
¦ ¦ ¦ ¦ ¦--Taenia tecta	1.06879	0.0672575	1.02896	0.105011	3.87078	0.379281	0.338941	0.357131		¦ ¦ ¦ ¦ ¦--Taenia tecta	0.281944	0.0142182	0.242859	0.0220456	16.0937	1.77291	0.000230179	0.00308003	**
¦ ¦ ¦ ¦ ¦ ¦--Taenia tecta, dorsal part	0.95914	0.0615645	0.921047	0.0950611	4.13576	0.400714	0.31437	0.33328		¦ ¦ ¦ ¦ ¦ ¦--Taenia tecta, dorsal part	0.253103	0.0148959	0.217414	0.0202908	16.415	1.75885	0.000354279	0.00432838	**
¦ ¦ ¦ ¦ ¦ °--Taenia tecta, ventral part	0.109646	0.0143661	0.10791	0.0125412	1.60913	0.138456	0.776133	0.793006		¦ ¦ ¦ ¦ ¦ °--Taenia tecta, ventral part	0.0288411	0.00268944	0.0254448	0.0024721	13.3477	1.37385	0.00877156	0.0493739	*
¦ ¦ ¦ ¦ ¦--Cortical amygdalar area	1.58601	0.138241	1.67515	0.107243	-5.32179	-0.83127	0.121371	0.13801		¦ ¦ ¦ ¦ ¦--Cortical amygdalar area	0.417664	0.020285	0.395688	0.0227736	5.55389	0.964979	0.0369813	0.120309
¦ ¦ ¦ ¦ ¦ °--Cortical amygdalar area, posterior part	1.58601	0.138241	1.67515	0.107243	-5.32179	-0.83127	0.121371	0.13801		¦ ¦ ¦ ¦ ¦ °--Cortical amygdalar area, posterior part	0.417664	0.020285	0.395688	0.0227736	5.55389	0.964979	0.0369813	0.120309
¦ ¦ ¦ ¦ ¦ ¦--Cortical amygdalar area, posterior part, lateral zone	0.684665	0.0745099	0.755596	0.044312	-9.3874	-1.60071	0.0164427	0.0249293	*	¦ ¦ ¦ ¦ ¦ ¦--Cortical amygdalar area, posterior part, lateral zone	0.18003	0.0103042	0.178498	0.00968595	0.858294	0.158171	0.736283	0.86336
¦ ¦ ¦ ¦ ¦ °--Cortical amygdalar area, posterior part, medial zone	0.90134	0.0679923	0.919558	0.0665821	-1.9811	-0.273608	0.554012	0.570188		¦ ¦ ¦ ¦ ¦ °--Cortical amygdalar area, posterior part, medial zone	0.237634	0.0130459	0.21719	0.0141476	9.41299	1.44506	0.00374556	0.0256708	*
¦ ¦ ¦ ¦ ¦--Piriform-amygdalar area	0.301454	0.0446469	0.346897	0.0224082	-13.0999	-2.02797	0.0083412	0.0137557	*	¦ ¦ ¦ ¦ ¦--Piriform-amygdalar area	0.07914	0.00770159	0.0819908	0.00563739	-3.47697	-0.505694	0.351739	0.54307
¦ ¦ ¦ ¦ ¦--Main olfactory bulb	12.9706	1.54321	15.3665	1.68494	-15.5916	-1.42194	0.0041299	0.00742228	**	¦ ¦ ¦ ¦ ¦--Main olfactory bulb	3.40902	0.241301	3.62423	0.337809	-5.93807	-0.637074	0.126448	0.276003
¦ ¦ ¦ ¦ ¦ ¦--Main olfactory bulb, glomerular layer	3.11864	0.399303	3.8292	0.342985	-18.5563	-2.07169	0.000447291	0.0015767	**	¦ ¦ ¦ ¦ ¦ ¦--Main olfactory bulb, glomerular layer	0.819694	0.071849	0.903599	0.0667447	-9.28569	-1.25711	0.0145546	0.0650645	-
¦ ¦ ¦ ¦ ¦ ¦--Main olfactory bulb, outer plexiform layer	4.73071	0.451764	5.60404	0.614793	-15.584	-1.42053	0.00232163	0.00467643	**	¦ ¦ ¦ ¦ ¦ ¦--Main olfactory bulb, outer plexiform layer	1.24663	0.0950773	1.32175	0.123714	-5.68307	-0.607172	0.152613	0.313024
¦ ¦ ¦ ¦ ¦ ¦--Main olfactory bulb, mitral layer	0.828025	0.156793	1.00367	0.176279	-17.4999	-0.996379	0.0318069	0.0439684	*	¦ ¦ ¦ ¦ ¦ ¦--Main olfactory bulb, mitral layer	0.216689	0.0288396	0.236456	0.0385086	-8.35959	-0.513307	0.219216	0.392354
¦ ¦ ¦ ¦ ¦ ¦--Main olfactory bulb, inner plexiform layer	0.692843	0.13844	0.838877	0.154016	-17.4083	-0.948174	0.0406367	0.0540545	-	¦ ¦ ¦ ¦ ¦ ¦--Main olfactory bulb, inner plexiform layer	0.181181	0.0264932	0.197621	0.0339453	-8.31875	-0.484296	0.251289	0.433164
¦ ¦ ¦ ¦ ¦ °--Main olfactory bulb, granule layer	3.60038	0.478699	4.0907	0.482604	-11.9861	-1.01598	0.0358329	0.0484094	*	¦ ¦ ¦ ¦ ¦ °--Main olfactory bulb, granule layer	0.944823	0.0683974	0.964805	0.0994087	-2.07106	-0.201006	0.615572	0.775675
¦ ¦ ¦ ¦ ¦--Accessory olfactory bulb	0.639509	0.0393179	0.715404	0.04867	-10.6086	-1.55937	0.00139327	0.00324712	**	¦ ¦ ¦ ¦ ¦--Accessory olfactory bulb	0.168726	0.00866984	0.168929	0.0100632	-0.120397	-0.0202109	0.962412	0.972799
¦ ¦ ¦ ¦ ¦ ¦--Accessory olfactory bulb, glomerular layer	0.440953	0.0279317	0.502237	0.0252895	-12.2022	-2.4233	6.77689e-05	0.000658994	**	¦ ¦ ¦ ¦ ¦ ¦--Accessory olfactory bulb, glomerular layer	0.11641	0.00754774	0.118663	0.00596069	-1.89934	-0.378115	0.464694	0.648328
¦ ¦ ¦ ¦ ¦ °--Accessory olfactory bulb, granular layer	0.198556	0.0152138	0.213167	0.0281367	-6.85384	-0.519254	0.179892	0.196055		¦ ¦ ¦ ¦ ¦ °--Accessory olfactory bulb, granular layer	0.0523159	0.00223555	0.0502654	0.00602598	4.07922	0.340267	0.34782	0.539986
¦ ¦ ¦ ¦ °--Anterior olfactory nucleus	1.75825	0.118089	1.87572	0.107985	-6.26281	-1.08787	0.0322004	0.0442951	*	¦ ¦ ¦ ¦ °--Anterior olfactory nucleus	0.46328	0.0102431	0.442943	0.0205137	4.59142	0.991406	0.0145874	0.0650645	-
¦ ¦ ¦ ¦--Hippocampal formation	34.1849	2.22603	37.8498	1.17836	-9.68258	-3.11012	0.000167718	0.00102196	**	¦ ¦ ¦ ¦--Hippocampal formation	9.00861	0.199067	8.94022	0.137734	0.764933	0.496512	0.37648	0.568771
¦ ¦ ¦ ¦ ¦--Retrohippocampal region	15.4601	1.12602	17.07	0.518116	-9.43098	-3.10715	0.000489424	0.00164725	**	¦ ¦ ¦ ¦ ¦--Retrohippocampal region	4.07354	0.140095	4.03282	0.105953	1.00984	0.384369	0.468367	0.648328
¦ ¦ ¦ ¦ ¦ ¦--Subiculum	4.82332	0.305193	5.52403	0.253199	-12.6846	-2.7674	2.4891e-05	0.000350964	**	¦ ¦ ¦ ¦ ¦ ¦--Subiculum	1.27233	0.0627252	1.3048	0.0489286	-2.48829	-0.663562	0.209377	0.387453
¦ ¦ ¦ ¦ ¦ ¦ ¦--pre-para subiculum	2.01428	0.145135	2.43511	0.151972	-17.2817	-2.76912	6.32072e-06	0.000148537	**	¦ ¦ ¦ ¦ ¦ ¦ ¦--pre-para subiculum	0.531647	0.0373286	0.575112	0.0312565	-7.55782	-1.39062	0.0109364	0.0558755	-
¦ ¦ ¦ ¦ ¦ ¦ °--subiculum	2.80905	0.174257	3.08892	0.106804	-9.06058	-2.62045	0.000329424	0.00136614	**	¦ ¦ ¦ ¦ ¦ ¦ °--subiculum	0.740683	0.0272081	0.729684	0.0193041	1.50734	0.569768	0.304518	0.494821
¦ ¦ ¦ ¦ ¦ °--Entorhinal area	10.6368	0.880267	11.5459	0.524072	-7.8743	-1.7348	0.0101986	0.0165288	*	¦ ¦ ¦ ¦ ¦ °--Entorhinal area	2.80121	0.113642	2.72802	0.125406	2.68298	0.583641	0.192676	0.365825
¦ ¦ ¦ ¦ ¦ ¦--Entorhinal area, medial part, dorsal zone	5.24196	0.453079	5.72074	0.216228	-8.36926	-2.21425	0.00602687	0.0102384	*	¦ ¦ ¦ ¦ ¦ ¦--Entorhinal area, medial part, dorsal zone	1.38113	0.0773993	1.35174	0.0527857	2.17441	0.556822	0.326912	0.51608
¦ ¦ ¦ ¦ ¦ ¦--Entorhinal area, lateral part	4.78777	0.411518	5.158	0.336546	-7.17788	-1.1001	0.0398276	0.0532293	-	¦ ¦ ¦ ¦ ¦ ¦--Entorhinal area, lateral part	1.2601	0.0385174	1.21868	0.0807449	3.39881	0.512982	0.176053	0.343548
¦ ¦ ¦ ¦ ¦ ¦ ¦--Dorsal intermediate entorhinal cortex	1.61412	0.147004	1.73339	0.135034	-6.88077	-0.883263	0.075119	0.0901428	-	¦ ¦ ¦ ¦ ¦ ¦ ¦--Dorsal intermediate entorhinal cortex	0.424665	0.0141445	0.409611	0.0336069	3.67529	0.447956	0.226809	0.403375
¦ ¦ ¦ ¦ ¦ ¦ ¦--Dorsolateral entorhinal cortex	2.25352	0.214965	2.46456	0.189549	-8.56301	-1.11338	0.0314384	0.043673	*	¦ ¦ ¦ ¦ ¦ ¦ ¦--Dorsolateral entorhinal cortex	0.592778	0.0232555	0.582232	0.0442786	1.81123	0.238164	0.528045	0.709955
¦ ¦ ¦ ¦ ¦ ¦ °--Ventral intermediate entorhinal cortex	0.920128	0.0643528	0.960052	0.0497355	-4.15856	-0.802734	0.134615	0.148868		¦ ¦ ¦ ¦ ¦ ¦ °--Ventral intermediate entorhinal cortex	0.242657	0.0125379	0.226837	0.0115124	6.97447	1.37422	0.00878538	0.0493739	*
¦ ¦ ¦ ¦ ¦ °--Entorhinal area, medial part, ventral zone	0.60704	0.0433503	0.667183	0.0253087	-9.01441	-2.37636	0.00110418	0.00278016	**	¦ ¦ ¦ ¦ ¦ °--Entorhinal area, medial part, ventral zone	0.159983	0.00667166	0.157604	0.0047005	1.50979	0.506221	0.362152	0.556092
¦ ¦ ¦ ¦ °--Hippocampal region	18.7249	1.19595	20.7798	0.930218	-9.88926	-2.20913	0.000405966	0.00148692	**	¦ ¦ ¦ ¦ °--Hippocampal region	4.93506	0.120535	4.9074	0.145527	0.563661	0.190076	0.653917	0.805297
¦ ¦ ¦ ¦ ¦--Ammon's horn	13.4189	0.844864	14.7887	0.563811	-9.26278	-2.42961	0.000397252	0.00148692	**	¦ ¦ ¦ ¦ ¦--Ammon's horn	3.53663	0.0792944	3.49282	0.0810603	1.25437	0.5405	0.240354	0.417915
¦ ¦ ¦ ¦ ¦ ¦--Field CA1	7.06293	0.379239	7.70806	0.28475	-8.36961	-2.26562	0.000387458	0.00147653	**	¦ ¦ ¦ ¦ ¦ ¦--Field CA1	1.86278	0.0575824	1.82047	0.0375887	2.32432	1.1257	0.063093	0.177292
¦ ¦ ¦ ¦ ¦ ¦ ¦--Field CA1, stratum oriens	1.79193	0.128792	1.98949	0.0948522	-9.93008	-2.08279	0.000934878	0.00244107	**	¦ ¦ ¦ ¦ ¦ ¦ ¦--Field CA1, stratum oriens	0.472273	0.0187323	0.469796	0.0144805	0.527152	0.171026	0.742376	0.86336
¦ ¦ ¦ ¦ ¦ ¦ ¦--Field CA1, stratum lacunosum-moleculare	2.09897	0.0987042	2.28916	0.10263	-8.30864	-1.85324	0.000545764	0.00174893	**	¦ ¦ ¦ ¦ ¦ ¦ ¦--Field CA1, stratum lacunosum-moleculare	0.554251	0.0300288	0.540617	0.0161215	2.52201	0.845728	0.21027	0.387453
¦ ¦ ¦ ¦ ¦ ¦ ¦--Field CA1, stratum radiatum	2.26855	0.132428	2.43905	0.0751038	-6.99044	-2.2702	0.00192025	0.00404112	**	¦ ¦ ¦ ¦ ¦ ¦ ¦--Field CA1, stratum radiatum	0.598195	0.0194501	0.576126	0.0101882	3.83055	2.16611	0.00427718	0.027951	*
¦ ¦ ¦ ¦ ¦ ¦ °--Field CA1, pyramidal layer	0.903481	0.0612677	0.990359	0.0482332	-8.77241	-1.80121	0.00227625	0.004618	**	¦ ¦ ¦ ¦ ¦ ¦ °--Field CA1, pyramidal layer	0.238066	0.00582102	0.233932	0.00978543	1.76708	0.422441	0.280265	0.466002
¦ ¦ ¦ ¦ ¦ ¦--Field CA2	0.990386	0.0710542	1.08113	0.0476198	-8.39385	-1.90569	0.00311469	0.00589492	**	¦ ¦ ¦ ¦ ¦ ¦--Field CA2	0.260937	0.0079501	0.255353	0.00854364	2.18687	0.653614	0.151059	0.312113
¦ ¦ ¦ ¦ ¦ ¦ ¦--Field CA2, pyramidal layer	0.18907	0.0139905	0.206319	0.00849891	-8.36004	-2.02948	0.00316609	0.00595225	**	¦ ¦ ¦ ¦ ¦ ¦ ¦--Field CA2, pyramidal layer	0.0498241	0.00214652	0.0487434	0.00184125	2.21711	0.586935	0.240934	0.417915
¦ ¦ ¦ ¦ ¦ ¦ ¦--Field CA2, stratum oriens	0.414521	0.0311163	0.457408	0.0205527	-9.37612	-2.08669	0.00163809	0.00362358	**	¦ ¦ ¦ ¦ ¦ ¦ ¦--Field CA2, stratum oriens	0.109332	0.00656889	0.108045	0.00403751	1.19103	0.318724	0.596613	0.761324
¦ ¦ ¦ ¦ ¦ ¦ °--Field CA2, stratum radiatum	0.386795	0.0339653	0.417408	0.0241631	-7.33415	-1.26695	0.030127	0.0420585	*	¦ ¦ ¦ ¦ ¦ ¦ °--Field CA2, stratum radiatum	0.101781	0.00315936	0.0985647	0.00441889	3.26353	0.727941	0.0837717	0.222073
¦ ¦ ¦ ¦ ¦ °--Field CA3	5.36554	0.421619	5.9995	0.266951	-10.5669	-2.37482	0.000678664	0.0019758	**	¦ ¦ ¦ ¦ ¦ °--Field CA3	1.41291	0.0402546	1.417	0.0462638	-0.288252	-0.0882878	0.837584	0.919379
¦ ¦ ¦ ¦ ¦ ¦--Field CA3, pyramidal layer	1.02778	0.0657647	1.15412	0.0628175	-10.9475	-2.01134	0.00035917	0.00140675	**	¦ ¦ ¦ ¦ ¦ ¦--Field CA3, pyramidal layer	0.27096	0.0100565	0.272613	0.0128887	-0.606206	-0.128221	0.757236	0.864973
¦ ¦ ¦ ¦ ¦ ¦ ¦--CA3Py Inner	0.137564	0.0146565	0.157649	0.00614534	-12.7403	-3.26833	0.00061372	0.00186096	**	¦ ¦ ¦ ¦ ¦ ¦ ¦--CA3Py Inner	0.0361778	0.00211406	0.0372374	0.0010334	-2.84546	-1.02533	0.159425	0.319988
¦ ¦ ¦ ¦ ¦ ¦ °--CA3Py Outer	0.890212	0.0528034	0.996474	0.0594373	-10.6639	-1.78781	0.00056502	0.00179029	**	¦ ¦ ¦ ¦ ¦ ¦ °--CA3Py Outer	0.234782	0.00945257	0.235376	0.0125248	-0.251946	-0.0473476	0.908046	0.953909
¦ ¦ ¦ ¦ ¦ ¦--Field CA3, stratum oriens	2.21897	0.220369	2.51465	0.131352	-11.7583	-2.25105	0.00154576	0.00351535	**	¦ ¦ ¦ ¦ ¦ ¦--Field CA3, stratum oriens	0.583652	0.0251089	0.593909	0.0244398	-1.72697	-0.419669	0.368521	0.559816
¦ ¦ ¦ ¦ ¦ ¦--Field CA3, stratum radiatum	1.58613	0.0994314	1.74213	0.0820287	-8.9549	-1.90185	0.00117592	0.00293459	**	¦ ¦ ¦ ¦ ¦ ¦--Field CA3, stratum radiatum	0.418395	0.0204504	0.411458	0.014739	1.68603	0.470679	0.389653	0.582407
¦ ¦ ¦ ¦ ¦ °--Field CA3, stratum lucidum	0.532665	0.0652758	0.588591	0.0338255	-9.50162	-1.65336	0.0235432	0.0337014	*	¦ ¦ ¦ ¦ ¦ °--Field CA3, stratum lucidum	0.139903	0.00843064	0.139016	0.00684496	0.638333	0.129641	0.797742	0.89309
¦ ¦ ¦ ¦ °--Dentate gyrus	5.30601	0.360372	5.99113	0.401582	-11.4357	-1.70607	0.000894875	0.00238071	**	¦ ¦ ¦ ¦ °--Dentate gyrus	1.39843	0.0460423	1.41458	0.074885	-1.14182	-0.215691	0.579614	0.743706
¦ ¦ ¦ ¦ ¦--Dentate gyrus, molecular layer	3.63696	0.219375	4.13173	0.27983	-11.9748	-1.7681	0.000411276	0.00148692	**	¦ ¦ ¦ ¦ ¦--Dentate gyrus, molecular layer	0.959126	0.0368336	0.975539	0.0520152	-1.68249	-0.315548	0.436563	0.62589
¦ ¦ ¦ ¦ °--Dentate gyrus, granule cell layer	1.66904	0.144274	1.8594	0.125034	-10.2378	-1.52249	0.00538982	0.00944055	**	¦ ¦ ¦ ¦ °--Dentate gyrus, granule cell layer	0.439305	0.0142045	0.439044	0.0238077	0.0595092	0.0109743	0.977262	0.980752
¦ ¦ ¦ ¦ ¦--GrDG	1.13982	0.090606	1.27462	0.0843638	-10.5761	-1.59791	0.00292243	0.00564469	**	¦ ¦ ¦ ¦ ¦--GrDG	0.300146	0.00911235	0.300964	0.0158934	-0.271637	-0.0514384	0.892844	0.948668
¦ ¦ ¦ ¦ °--PoDG	0.529223	0.0546543	0.58478	0.0427916	-9.50042	-1.2983	0.0199923	0.0292115	*	¦ ¦ ¦ ¦ °--PoDG	0.139159	0.00623449	0.13808	0.00847846	0.781287	0.12724	0.754648	0.864973
¦ ¦ ¦ °--Isocortex	90.9763	8.44717	103.847	3.06659	-12.394	-4.19711	0.00017395	0.00102196	**	¦ ¦ ¦ °--Isocortex	23.9233	0.489758	24.5323	0.533099	-2.48234	-1.14233	0.0168311	0.0725878	-
¦ ¦ ¦ ¦--Anterior cingulate area	4.17065	0.502058	5.02274	0.221635	-16.9646	-3.84455	7.82668e-05	0.000689726	**	¦ ¦ ¦ ¦--Anterior cingulate area	1.09519	0.0736778	1.18655	0.0470152	-7.69991	-1.94328	0.00341907	0.024019	*
¦ ¦ ¦ ¦ ¦--Anterior cingulate area, ventral part	2.3501	0.325213	2.8664	0.186749	-18.0122	-2.76468	0.0003036	0.00133774	**	¦ ¦ ¦ ¦ ¦--Anterior cingulate area, ventral part	0.616525	0.0542018	0.677146	0.0423525	-8.95241	-1.43134	0.0115624	0.0571874	-
¦ ¦ ¦ ¦ ¦ ¦--Cingulate cortex: area 24a	1.70122	0.22994	2.09791	0.152278	-18.9088	-2.60503	0.000209381	0.00111406	**	¦ ¦ ¦ ¦ ¦ ¦--Cingulate cortex: area 24a	0.44656	0.0404999	0.495664	0.0358747	-9.90663	-1.36875	0.0100751	0.053669	-
¦ ¦ ¦ ¦ ¦ °--Cingulate cortex: area 24a'	0.648882	0.100862	0.768495	0.0545634	-15.5646	-2.19218	0.00328858	0.00614159	**	¦ ¦ ¦ ¦ ¦ °--Cingulate cortex: area 24a'	0.169965	0.0162374	0.181482	0.0114178	-6.34625	-1.00871	0.0791702	0.218474
¦ ¦ ¦ ¦ °--Anterior cingulate area, dorsal part	1.82055	0.194098	2.15633	0.0983811	-15.572	-3.41309	8.83472e-05	0.000732762	**	¦ ¦ ¦ ¦ °--Anterior cingulate area, dorsal part	0.478665	0.0283187	0.509408	0.0208611	-6.03498	-1.47368	0.0119244	0.0577713	-
¦ ¦ ¦ ¦ ¦--Cingulate cortex: area 24b	1.31342	0.112796	1.58711	0.0835468	-17.2447	-3.27591	6.96446e-06	0.000151075	**	¦ ¦ ¦ ¦ ¦--Cingulate cortex: area 24b	0.345951	0.0187709	0.374977	0.0190487	-7.7407	-1.52377	0.0031064	0.0229709	*
¦ ¦ ¦ ¦ °--Cingulate cortex: area 24b'	0.507136	0.0884557	0.569228	0.0319265	-10.9081	-1.94483	0.0434269	0.0570404	-	¦ ¦ ¦ ¦ °--Cingulate cortex: area 24b'	0.132714	0.0160708	0.134431	0.00610811	-1.2771	-0.281071	0.746606	0.86336
¦ ¦ ¦ ¦--Infralimbic area	0.547364	0.0547675	0.570455	0.0330234	-4.04795	-0.699254	0.25854	0.280417		¦ ¦ ¦ ¦--Infralimbic area	0.144161	0.0101437	0.13475	0.00707268	6.98405	1.33062	0.0251594	0.0918156	-
¦ ¦ ¦ ¦--Retrosplenial area	5.21576	0.411144	5.96666	0.152345	-12.585	-4.92897	2.42008e-05	0.000350964	**	¦ ¦ ¦ ¦--Retrosplenial area	1.37321	0.0306529	1.40974	0.0333769	-2.59145	-1.09455	0.0211924	0.0815761	-
¦ ¦ ¦ ¦ ¦--Retrosplenial area, ventral part	2.78393	0.183547	3.19914	0.107258	-12.9788	-3.87112	5.88986e-06	0.000148537	**	¦ ¦ ¦ ¦ ¦--Retrosplenial area, ventral part	0.7336	0.018071	0.75595	0.0271159	-2.9565	-0.824227	0.048798	0.149046
¦ ¦ ¦ ¦ ¦ ¦--Cingulate cortex: area 29a	0.660679	0.0446838	0.799436	0.0453693	-17.3568	-3.05838	2.0723e-06	7.49076e-05	**	¦ ¦ ¦ ¦ ¦ ¦--Cingulate cortex: area 29a	0.174131	0.00626196	0.188888	0.0109531	-7.81278	-1.34733	0.00213676	0.0162279	*
¦ ¦ ¦ ¦ ¦ ¦--Cingulate cortex: area 29b	0.359019	0.0305251	0.44999	0.0307218	-20.2163	-2.96113	3.33188e-06	9.39589e-05	**	¦ ¦ ¦ ¦ ¦ ¦--Cingulate cortex: area 29b	0.0947256	0.00726256	0.106302	0.0068196	-10.8899	-1.69748	0.00175624	0.0145148	*
¦ ¦ ¦ ¦ ¦ °--Cingulate cortex: area 29c	1.76423	0.126167	1.94971	0.0760749	-9.51331	-2.43815	0.00072156	0.0020348	**	¦ ¦ ¦ ¦ ¦ °--Cingulate cortex: area 29c	0.464744	0.0120761	0.46076	0.0200767	0.86464	0.198434	0.608294	0.769957
¦ ¦ ¦ ¦ °--Retrosplenial area, dorsal part	2.43183	0.236199	2.76752	0.0790909	-12.1297	-4.2444	0.000314851	0.00134527	**	¦ ¦ ¦ ¦ °--Retrosplenial area, dorsal part	0.639607	0.0236965	0.65379	0.0134536	-2.16937	-1.05422	0.108971	0.253064
¦ ¦ ¦ ¦--Prelimbic area	2.06231	0.159537	2.45617	0.104817	-16.0355	-3.7576	3.12127e-06	9.39589e-05	**	¦ ¦ ¦ ¦--Prelimbic area	0.543108	0.0166318	0.580133	0.0188115	-6.38224	-1.96824	0.000218221	0.00306602	**
¦ ¦ ¦ ¦--Auditory areas	4.14052	0.334241	4.66569	0.174234	-11.2559	-3.01414	0.000259077	0.00117838	**	¦ ¦ ¦ ¦--Auditory areas	1.08992	0.0239995	1.10263	0.0477684	-1.15236	-0.265998	0.478234	0.658744
¦ ¦ ¦ ¦ ¦--Primary auditory area	1.37832	0.125494	1.55614	0.0764032	-11.4273	-2.32744	0.00102803	0.00265968	**	¦ ¦ ¦ ¦ ¦--Primary auditory area	0.362708	0.0152428	0.36787	0.0222185	-1.40321	-0.232329	0.561812	0.734275
¦ ¦ ¦ ¦ ¦--Dorsal auditory area	1.27399	0.0977376	1.38438	0.0581352	-7.97415	-1.8989	0.00567692	0.00977528	**	¦ ¦ ¦ ¦ ¦--Dorsal auditory area	0.335523	0.00974999	0.327249	0.0171146	2.5284	0.483456	0.214809	0.387453
¦ ¦ ¦ ¦ °--Ventral auditory area	1.48821	0.125471	1.72516	0.0907439	-13.7348	-2.61117	0.000115152	0.00080642	**	¦ ¦ ¦ ¦ °--Ventral auditory area	0.391693	0.0100678	0.407511	0.0192819	-3.88171	-0.820379	0.0395976	0.125022
¦ ¦ ¦ ¦--Agranular insular area	0.79254	0.0647889	0.846703	0.0415167	-6.39683	-1.30458	0.0358779	0.0484094	*	¦ ¦ ¦ ¦--Agranular insular area	0.208768	0.0100686	0.200101	0.0108501	4.33141	0.798816	0.0831217	0.222073
¦ ¦ ¦ ¦ °--Agranular insular area, dorsal part	0.79254	0.0647889	0.846703	0.0415167	-6.39683	-1.30458	0.0358779	0.0484094	*	¦ ¦ ¦ ¦ °--Agranular insular area, dorsal part	0.208768	0.0100686	0.200101	0.0108501	4.33141	0.798816	0.0831217	0.222073
¦ ¦ ¦ ¦--Ectorhinal area	8.63738	0.775031	10.1604	0.436637	-14.9898	-3.48807	2.8745e-05	0.000381148	**	¦ ¦ ¦ ¦--Ectorhinal area	2.27229	0.059539	2.40108	0.11547	-5.36378	-1.11534	0.00730668	0.0427746	*
¦ ¦ ¦ ¦ ¦--Ectorhinal cortex	2.27681	0.182951	2.85801	0.15159	-20.3359	-3.83402	3.65366e-07	3.43444e-05	**	¦ ¦ ¦ ¦ ¦--Ectorhinal cortex	0.599364	0.0120635	0.675255	0.0357142	-11.239	-2.12497	9.72996e-06	0.000303794	**
¦ ¦ ¦ ¦ °--Insular region: not subdivided	6.36057	0.599085	7.30239	0.310713	-12.8974	-3.03115	0.000254355	0.00117838	**	¦ ¦ ¦ ¦ °--Insular region: not subdivided	1.67292	0.0539424	1.72582	0.0857531	-3.06501	-0.616847	0.125959	0.276003
¦ ¦ ¦ ¦--Somatomotor areas	12.1419	1.17068	13.4012	0.375851	-9.39685	-3.35051	0.00334482	0.00620552	**	¦ ¦ ¦ ¦--Somatomotor areas	3.1927	0.101243	3.16643	0.0893498	0.829366	0.293916	0.545479	0.723016
¦ ¦ ¦ ¦ ¦--Primary motor area	6.81762	0.59333	7.4892	0.179071	-8.96728	-3.75033	0.00214444	0.00444655	**	¦ ¦ ¦ ¦ ¦--Primary motor area	1.79417	0.0546131	1.76971	0.0490198	1.38256	0.49913	0.305221	0.494821
¦ ¦ ¦ ¦ ¦ ¦--Frontal cortex: area 3	0.660032	0.075375	0.724061	0.0313257	-8.84305	-2.04398	0.0192371	0.0282546	*	¦ ¦ ¦ ¦ ¦ ¦--Frontal cortex: area 3	0.173455	0.0104321	0.1711	0.00783868	1.37632	0.300419	0.57121	0.736285
¦ ¦ ¦ ¦ ¦ °--Primary motor cortex	6.15759	0.521129	6.76514	0.151828	-8.98057	-4.00156	0.00164083	0.00362358	**	¦ ¦ ¦ ¦ ¦ °--Primary motor cortex	1.62072	0.0464982	1.59861	0.042153	1.38323	0.524574	0.279667	0.466002
¦ ¦ ¦ ¦ °--Secondary motor area	5.32428	0.593752	5.91199	0.271844	-9.94103	-2.16195	0.00874488	0.0142547	*	¦ ¦ ¦ ¦ °--Secondary motor area	1.39852	0.0647017	1.39673	0.0608284	0.12845	0.0294943	0.949845	0.968372
¦ ¦ ¦ ¦--Frontal pole, cerebral cortex	6.78677	0.53463	6.77655	0.217666	0.150804	0.0469494	0.954341	0.957737		¦ ¦ ¦ ¦--Frontal pole, cerebral cortex	1.78682	0.0459866	1.60136	0.0579168	11.5813	3.20215	3.55271e-07	2.4958e-05	**
¦ ¦ ¦ ¦--Orbital area	5.75385	0.559605	6.4004	0.259167	-10.1018	-2.49473	0.00302602	0.0057658	**	¦ ¦ ¦ ¦--Orbital area	1.51294	0.0438522	1.51171	0.0445727	0.0813959	0.0276059	0.951355	0.968372
¦ ¦ ¦ ¦ ¦--Orbital area, lateral part	3.05429	0.298058	3.30304	0.13937	-7.53106	-1.78484	0.0238248	0.0339323	*	¦ ¦ ¦ ¦ ¦--Orbital area, lateral part	0.803288	0.0316857	0.780221	0.0270987	2.95649	0.851226	0.0960919	0.237266
¦ ¦ ¦ ¦ ¦--Orbital area, medial part	1.4889	0.155832	1.67606	0.064096	-11.167	-2.92008	0.00186575	0.00397391	**	¦ ¦ ¦ ¦ ¦--Orbital area, medial part	0.39137	0.0147395	0.395984	0.0143011	-1.1653	-0.322661	0.487923	0.665565
¦ ¦ ¦ ¦ °--Orbital area, ventrolateral part	1.21067	0.126567	1.4213	0.0889277	-14.8198	-2.36859	0.000371199	0.00143395	**	¦ ¦ ¦ ¦ °--Orbital area, ventrolateral part	0.318283	0.0128435	0.335506	0.0147756	-5.13323	-1.16559	0.0132639	0.063172	-
¦ ¦ ¦ ¦--Posterior parietal association areas	2.04334	0.162327	2.42602	0.080196	-15.7741	-4.77184	1.93087e-06	7.49076e-05	**	¦ ¦ ¦ ¦--Posterior parietal association areas	0.537877	0.00912089	0.573208	0.0182015	-6.1638	-1.94112	5.00551e-05	0.00100467	**
¦ ¦ ¦ ¦ ¦--Lateral parietal association cortex	0.221867	0.0216476	0.258351	0.0109515	-14.1219	-3.33141	0.000116421	0.00080642	**	¦ ¦ ¦ ¦ ¦--Lateral parietal association cortex	0.0584288	0.00401682	0.061047	0.0027013	-4.28873	-0.969216	0.0991776	0.242338
¦ ¦ ¦ ¦ ¦--Medial parietal association cortex	0.366151	0.0347798	0.413405	0.025988	-11.4304	-1.8183	0.00267429	0.00526396	**	¦ ¦ ¦ ¦ ¦--Medial parietal association cortex	0.0965301	0.00764953	0.0977002	0.00639002	-1.19768	-0.183119	0.71344	0.845893
¦ ¦ ¦ ¦ ¦--Parietal cortex: posterior area: rostral part	0.104235	0.00974871	0.117993	0.00409323	-11.6601	-3.36118	0.000467527	0.00162769	**	¦ ¦ ¦ ¦ ¦--Parietal cortex: posterior area: rostral part	0.0274207	0.0011501	0.0278857	0.00114795	-1.66765	-0.405103	0.379721	0.570596
¦ ¦ ¦ ¦ °--Secondary visual cortex: mediomedial area	1.35109	0.119857	1.63628	0.0633145	-17.429	-4.50429	2.12504e-06	7.49076e-05	**	¦ ¦ ¦ ¦ °--Secondary visual cortex: mediomedial area	0.355497	0.00981565	0.386575	0.0134728	-8.03933	-2.30672	1.81583e-05	0.00048043	**
¦ ¦ ¦ ¦--Perirhinal area	1.93194	0.29746	2.36009	0.140378	-18.1414	-3.05	0.000483295	0.00164725	**	¦ ¦ ¦ ¦--Perirhinal area	0.505976	0.0417141	0.557589	0.0322707	-9.25646	-1.59937	0.00587462	0.0366837	*
¦ ¦ ¦ ¦--Somatosensory areas	26.551	2.80972	30.4331	1.57876	-12.7561	-2.45894	0.00103904	0.00266373	**	¦ ¦ ¦ ¦--Somatosensory areas	6.97581	0.240517	7.18742	0.300758	-2.94419	-0.703594	0.104786	0.247438
¦ ¦ ¦ ¦ ¦--Primary somatosensory area	21.5245	2.31056	24.4172	1.35865	-11.8471	-2.12912	0.00260685	0.005177	**	¦ ¦ ¦ ¦ ¦--Primary somatosensory area	5.65442	0.20439	5.76681	0.271797	-1.94881	-0.413486	0.31934	0.506975
¦ ¦ ¦ ¦ ¦ ¦--Primary somatosensory area-other	3.3829	0.31363	3.78371	0.135527	-10.5932	-2.95746	0.00119868	0.00296339	**	¦ ¦ ¦ ¦ ¦ ¦--Primary somatosensory area-other	0.890134	0.0335332	0.89388	0.0278569	-0.419157	-0.1345	0.787795	0.889038
¦ ¦ ¦ ¦ ¦ ¦--Primary somatosensory area, barrel field	7.588	0.81184	8.51127	0.560534	-10.8475	-1.64711	0.00761352	0.0127042	*	¦ ¦ ¦ ¦ ¦ ¦--Primary somatosensory area, barrel field	1.99416	0.0999371	2.01036	0.120912	-0.805954	-0.134003	0.751427	0.864973
¦ ¦ ¦ ¦ ¦ ¦--Primary somatosensory area, trunk	0.871125	0.121354	1.03359	0.0529555	-15.7183	-3.06792	0.00081152	0.00223402	**	¦ ¦ ¦ ¦ ¦ ¦--Primary somatosensory area, trunk	0.228379	0.0169157	0.24414	0.0106252	-6.45551	-1.48331	0.0203286	0.079369	-
¦ ¦ ¦ ¦ ¦ ¦ ¦--Primary somatosensory cortex: dysgranular zone	0.296092	0.0554818	0.358615	0.0285812	-17.4345	-2.18755	0.00435874	0.00777953	**	¦ ¦ ¦ ¦ ¦ ¦ ¦--Primary somatosensory cortex: dysgranular zone	0.077391	0.0098207	0.0846567	0.00566415	-8.58245	-1.28274	0.0525973	0.158923
¦ ¦ ¦ ¦ ¦ ¦ ¦--Primary somatosensory cortex: shoulder region	0.140174	0.0221486	0.172503	0.0125345	-18.7411	-2.57921	0.000648053	0.00194416	**	¦ ¦ ¦ ¦ ¦ ¦ ¦--Primary somatosensory cortex: shoulder region	0.0367437	0.00383924	0.0407434	0.00270397	-9.81681	-1.4792	0.0137	0.0640561	-
¦ ¦ ¦ ¦ ¦ ¦ °--Primary somatosensory cortex: trunk region	0.434859	0.0477974	0.50247	0.0260165	-13.4558	-2.59878	0.000780883	0.00218029	**	¦ ¦ ¦ ¦ ¦ ¦ °--Primary somatosensory cortex: trunk region	0.114244	0.00512576	0.11874	0.00635739	-3.7857	-0.707071	0.104094	0.247438
¦ ¦ ¦ ¦ ¦ ¦--Primary somatosensory area, upper limb	3.0394	0.369545	3.43439	0.221039	-11.5012	-1.787	0.00828896	0.0137499	*	¦ ¦ ¦ ¦ ¦ ¦--Primary somatosensory area, upper limb	0.797912	0.042427	0.811029	0.0449748	-1.61729	-0.291646	0.514261	0.694746
¦ ¦ ¦ ¦ ¦ ¦--Primary somatosensory area, lower limb	2.03815	0.294817	2.35301	0.16349	-13.3812	-1.92587	0.00721209	0.012106	*	¦ ¦ ¦ ¦ ¦ ¦--Primary somatosensory area, lower limb	0.534239	0.0415815	0.555567	0.0327319	-3.83886	-0.651578	0.215099	0.387453
¦ ¦ ¦ ¦ ¦ ¦--Primary somatosensory area, mouth	0.456768	0.0768094	0.557341	0.0516177	-18.0452	-1.94842	0.00259342	0.005177	**	¦ ¦ ¦ ¦ ¦ ¦--Primary somatosensory area, mouth	0.119559	0.0120064	0.131566	0.0108589	-9.12598	-1.1057	0.0305848	0.108789
¦ ¦ ¦ ¦ ¦ °--Primary somatosensory area, nose	4.14814	0.447738	4.74389	0.318014	-12.5583	-1.87335	0.00268798	0.00526396	**	¦ ¦ ¦ ¦ ¦ °--Primary somatosensory area, nose	1.09004	0.0495004	1.12026	0.0650883	-2.69791	-0.464349	0.266781	0.451599
¦ ¦ ¦ ¦ °--Supplemental somatosensory area	5.02652	0.55011	6.01587	0.293744	-16.4455	-3.36804	6.66887e-05	0.000658994	**	¦ ¦ ¦ ¦ °--Supplemental somatosensory area	1.32139	0.0718612	1.42062	0.0483996	-6.98477	-2.05016	0.00170871	0.0145148	*
¦ ¦ ¦ ¦--Temporal association areas	2.27361	0.262581	2.74713	0.123825	-17.237	-3.82412	4.63284e-05	0.000502485	**	¦ ¦ ¦ ¦--Temporal association areas	0.59707	0.0281877	0.64887	0.0232902	-7.983	-2.22409	0.000274071	0.00350063	**
¦ ¦ ¦ °--Visual areas	7.92737	0.655032	9.61385	0.355327	-17.5421	-4.74625	8.06509e-07	4.54871e-05	**	¦ ¦ ¦ °--Visual areas	2.0875	0.0783596	2.27073	0.0552109	-8.06934	-3.31878	8.64156e-06	0.000303534	**
¦ ¦ ¦ ¦--Primary visual area	1.7545	0.193699	2.32185	0.147402	-24.4354	-3.84902	6.71724e-07	4.54871e-05	**	¦ ¦ ¦ ¦--Primary visual area	0.461285	0.0257532	0.548104	0.0253396	-15.84	-3.42625	5.35569e-07	3.00989e-05	**
¦ ¦ ¦ ¦--Lateral visual area	1.70741	0.152006	1.96355	0.0643884	-13.0452	-3.97818	7.76744e-05	0.000689726	**	¦ ¦ ¦ ¦--Lateral visual area	0.450289	0.0340549	0.463873	0.0124471	-2.92847	-1.09137	0.233687	0.410413
¦ ¦ ¦ ¦--posteromedial visual area	1.5578	0.0924835	1.86317	0.067004	-16.39	-4.55752	9.18507e-08	1.29509e-05	**	¦ ¦ ¦ ¦--posteromedial visual area	0.411719	0.0329079	0.440195	0.0150876	-6.46891	-1.88736	0.0192812	0.0774003	-
¦ ¦ ¦ ¦--Anterolateral visual area	2.08294	0.263458	2.45678	0.116982	-15.2168	-3.19573	0.000490671	0.00164725	**	¦ ¦ ¦ ¦--Anterolateral visual area	0.546488	0.0312709	0.5803	0.022546	-5.82669	-1.4997	0.0116003	0.0571874	-
¦ ¦ ¦ °--Anteromedial visual area	0.82474	0.0395243	1.00849	0.048258	-18.2207	-3.80776	3.33569e-08	9.40666e-06	**	¦ ¦ ¦ °--Anteromedial visual area	0.217721	0.0106882	0.238262	0.0110527	-8.6212	-1.85846	0.000543336	0.00587222	**
¦ ¦ °--Cerebral nuclei	39.7372	2.95436	41.534	1.02216	-4.32627	-1.75792	0.0745387	0.0898289	-	¦ ¦ °--Cerebral nuclei	10.464	0.172394	9.81166	0.125386	6.64899	5.20295	1.22076e-08	1.14346e-06	**
¦ ¦ ¦--Pallidum	10.2029	0.713068	10.8387	0.418082	-5.86558	-1.52064	0.02285	0.032876	*	¦ ¦ ¦--Pallidum	2.68764	0.0452383	2.56116	0.107128	4.9383	1.18062	0.00400961	0.0268262	*
¦ ¦ ¦ ¦--Pallidum, ventral region	4.88907	0.330722	5.18821	0.280702	-5.76587	-1.06571	0.0419613	0.0555544	-	¦ ¦ ¦ ¦--Pallidum, ventral region	1.28839	0.0371421	1.22607	0.0728302	5.08225	0.85558	0.0320595	0.111219
¦ ¦ ¦ ¦--Pallidum, caudal region	1.16176	0.082274	1.28451	0.0396526	-9.55583	-3.09553	0.000358616	0.00140675	**	¦ ¦ ¦ ¦--Pallidum, caudal region	0.306104	0.00938867	0.303397	0.00418924	0.892236	0.646183	0.400543	0.589192
¦ ¦ ¦ ¦ °--Bed nuclei of the stria terminalis	1.16176	0.082274	1.28451	0.0396526	-9.55583	-3.09553	0.000358616	0.00140675	**	¦ ¦ ¦ ¦ °--Bed nuclei of the stria terminalis	0.306104	0.00938867	0.303397	0.00418924	0.892236	0.646183	0.400543	0.589192
¦ ¦ ¦ ¦--Pallidum, dorsal region	2.8695	0.251938	3.09443	0.10115	-7.26888	-2.22374	0.0140941	0.0216008	*	¦ ¦ ¦ ¦--Pallidum, dorsal region	0.755049	0.0225619	0.730985	0.0169656	3.29204	1.41842	0.0139055	0.0640561	-
¦ ¦ ¦ °--Pallidum, medial region	1.28261	0.0835829	1.27154	0.0972884	0.870552	0.113779	0.79076	0.802138		¦ ¦ ¦ °--Pallidum, medial region	0.338101	0.0115478	0.300707	0.0274959	12.4355	1.36	0.0013106	0.01188	*
¦ ¦ ¦ °--Medial septal complex	1.28261	0.0835829	1.27154	0.0972884	0.870552	0.113779	0.79076	0.802138		¦ ¦ ¦ °--Medial septal complex	0.338101	0.0115478	0.300707	0.0274959	12.4355	1.36	0.0013106	0.01188	*
¦ ¦ °--Striatum	29.5342	2.26613	30.6953	0.842502	-3.78273	-1.37818	0.131751	0.146879		¦ ¦ °--Striatum	7.7764	0.155811	7.2505	0.0716899	7.25328	7.33576	8.70677e-09	1.14346e-06	**
¦ ¦ ¦--Striatum ventral region	6.96212	0.544088	7.1759	0.305447	-2.97909	-0.69988	0.281354	0.302831		¦ ¦ ¦--Striatum ventral region	1.8331	0.0424594	1.69488	0.0534072	8.15481	2.58794	6.18778e-06	0.000248396	**
¦ ¦ ¦ ¦--Fundus of striatum	0.114702	0.00915736	0.126761	0.00540876	-9.51281	-2.22944	0.00176304	0.00379525	**	¦ ¦ ¦ ¦--Fundus of striatum	0.0302299	0.00159864	0.0299412	0.000964481	0.964273	0.299347	0.62336	0.781983
¦ ¦ ¦ ¦--Nucleus accumbens	3.78764	0.311171	3.8181	0.130481	-0.797765	-0.233439	0.77078	0.7904		¦ ¦ ¦ ¦--Nucleus accumbens	0.997098	0.0277311	0.901745	0.0137607	10.5742	6.92932	8.47129e-09	1.14346e-06	**
¦ ¦ ¦ °--Olfactory tubercle	3.05978	0.303521	3.23103	0.246238	-5.30041	-0.695499	0.180064	0.196055		¦ ¦ ¦ °--Olfactory tubercle	0.805771	0.0527254	0.763198	0.0549453	5.57827	0.77483	0.0962573	0.237266
¦ ¦ ¦--Lateral septal complex	2.76506	0.229873	2.83983	0.102646	-2.63289	-0.72842	0.344321	0.360962		¦ ¦ ¦--Lateral septal complex	0.728115	0.0275253	0.670786	0.0167035	8.54651	3.43214	1.88069e-05	0.00048043	**
¦ ¦ ¦--Striatum dorsal region	18.8174	1.50014	19.6341	0.653639	-4.15958	-1.24946	0.119762	0.137288		¦ ¦ ¦--Striatum dorsal region	4.95488	0.153589	4.63779	0.100847	6.83719	3.14432	2.84417e-05	0.000614755	**
¦ ¦ ¦ °--Caudoputamen	18.8174	1.50014	19.6341	0.653639	-4.15958	-1.24946	0.119762	0.137288		¦ ¦ ¦ °--Caudoputamen	4.95488	0.153589	4.63779	0.100847	6.83719	3.14432	2.84417e-05	0.000614755	**
¦ ¦ °--Striatum-like amygdalar nuclei	0.989668	0.101001	1.04555	0.0541999	-5.34484	-1.03105	0.130747	0.146879		¦ ¦ °--Striatum-like amygdalar nuclei	0.260304	0.0132104	0.247043	0.0129986	5.36797	1.0202	0.0369406	0.120309
¦ ¦ °--Medial amygdalar nucleus	0.989668	0.101001	1.04555	0.0541999	-5.34484	-1.03105	0.130747	0.146879		¦ ¦ °--Medial amygdalar nucleus	0.260304	0.0132104	0.247043	0.0129986	5.36797	1.0202	0.0369406	0.120309
¦ ¦--Brain stem	94.105	5.89286	103.415	2.87905	-9.00275	-3.23378	0.000209305	0.00111406	**	¦ ¦--Brain stem	24.8032	0.574419	24.4282	0.31528	1.53496	1.1893	0.0797888	0.218474
¦ ¦ ¦--Midbrain	28.6182	1.70661	31.3066	1.14763	-8.58722	-2.34254	0.00053583	0.00174893	**	¦ ¦ ¦--Midbrain	7.54606	0.247592	7.39459	0.182041	2.04838	0.832061	0.132169	0.284525
¦ ¦ ¦ ¦--Midbrain, sensory related	12.578	0.879199	14.0364	0.495302	-10.3906	-2.9446	0.000184676	0.00104583	**	¦ ¦ ¦ ¦--Midbrain, sensory related	3.31349	0.0699155	3.31537	0.0745	-0.0567459	-0.0252529	0.954596	0.968372
¦ ¦ ¦ ¦ ¦--Inferior colliculus	4.96939	0.421822	5.5561	0.2006	-10.5597	-2.92477	0.000674464	0.0019758	**	¦ ¦ ¦ ¦ ¦--Inferior colliculus	1.30764	0.0250644	1.31227	0.0273799	-0.353021	-0.169197	0.700555	0.844876
¦ ¦ ¦ ¦ °--Superior colliculus, sensory related	7.60855	0.467736	8.48031	0.303591	-10.2798	-2.8715	8.62311e-05	0.000732762	**	¦ ¦ ¦ ¦ °--Superior colliculus, sensory related	2.00585	0.0610071	2.0031	0.0501352	0.137333	0.0548698	0.912991	0.953909
¦ ¦ ¦ ¦--Midbrain, behavioral state related	0.237689	0.00765292	0.265251	0.016781	-10.3909	-1.64245	0.000253881	0.00117838	**	¦ ¦ ¦ ¦--Midbrain, behavioral state related	0.0628266	0.00400375	0.0626246	0.00294898	0.322555	0.068498	0.898027	0.948668
¦ ¦ ¦ ¦ °--Midbrain raphe nuclei	0.237689	0.00765292	0.265251	0.016781	-10.3909	-1.64245	0.000253881	0.00117838	**	¦ ¦ ¦ ¦ °--Midbrain raphe nuclei	0.0628266	0.00400375	0.0626246	0.00294898	0.322555	0.068498	0.898027	0.948668
¦ ¦ ¦ ¦ °--Interpeduncular nucleus	0.237689	0.00765292	0.265251	0.016781	-10.3909	-1.64245	0.000253881	0.00117838	**	¦ ¦ ¦ ¦ °--Interpeduncular nucleus	0.0628266	0.00400375	0.0626246	0.00294898	0.322555	0.068498	0.898027	0.948668
¦ ¦ ¦ ¦--Midbrain-other	12.0407	0.707484	13.0921	0.532063	-8.03033	-1.97596	0.00132368	0.00312961	**	¦ ¦ ¦ ¦--Midbrain-other	3.17634	0.139248	3.09213	0.0852818	2.72328	0.987401	0.113182	0.260684
¦ ¦ ¦ °--Midbrain, motor related	3.76188	0.156227	3.91289	0.128519	-3.85919	-1.17497	0.0289132	0.0405648	*	¦ ¦ ¦ °--Midbrain, motor related	0.993402	0.0507479	0.924461	0.0279507	7.45737	2.46651	0.0011461	0.0111054	*
¦ ¦ ¦ °--Periaqueductal gray	3.76188	0.156227	3.91289	0.128519	-3.85919	-1.17497	0.0289132	0.0405648	*	¦ ¦ ¦ °--Periaqueductal gray	0.993402	0.0507479	0.924461	0.0279507	7.45737	2.46651	0.0011461	0.0111054	*
¦ ¦ ¦--Hindbrain	40.3242	2.8489	44.6618	1.2891	-9.71196	-3.36476	0.00025703	0.00117838	**	¦ ¦ ¦--Hindbrain	10.6217	0.176517	10.5502	0.187549	0.677534	0.381133	0.395575	0.588127
¦ ¦ ¦ ¦--Medulla	24.5436	1.9049	26.9433	0.856039	-8.90654	-2.80328	0.00144434	0.00331138	**	¦ ¦ ¦ ¦--Medulla	6.46247	0.134736	6.36513	0.162473	1.52936	0.599152	0.168032	0.332515
¦ ¦ ¦ ¦ ¦--Medulla, sensory related	0.218418	0.0281273	0.245265	0.0335646	-10.9464	-0.79988	0.0721296	0.0884371	-	¦ ¦ ¦ ¦ ¦--Medulla, sensory related	0.0574188	0.0048003	0.0578964	0.00750684	-0.824875	-0.0636184	0.870906	0.937642
¦ ¦ ¦ ¦ ¦ °--Dorsal column nuclei	0.218418	0.0281273	0.245265	0.0335646	-10.9464	-0.79988	0.0721296	0.0884371	-	¦ ¦ ¦ ¦ ¦ °--Dorsal column nuclei	0.0574188	0.0048003	0.0578964	0.00750684	-0.824875	-0.0636184	0.870906	0.937642
¦ ¦ ¦ ¦ ¦ °--Cuneate nucleus	0.218418	0.0281273	0.245265	0.0335646	-10.9464	-0.79988	0.0721296	0.0884371	-	¦ ¦ ¦ ¦ ¦ °--Cuneate nucleus	0.0574188	0.0048003	0.0578964	0.00750684	-0.824875	-0.0636184	0.870906	0.937642
¦ ¦ ¦ ¦ ¦--Medulla, motor related	0.32374	0.036728	0.335162	0.0383967	-3.40782	-0.297467	0.508445	0.525206		¦ ¦ ¦ ¦ ¦--Medulla, motor related	0.0853348	0.00877173	0.0791984	0.00913929	7.74817	0.671433	0.145703	0.303278
¦ ¦ ¦ ¦ ¦ °--Inferior olivary complex	0.32374	0.036728	0.335162	0.0383967	-3.40782	-0.297467	0.508445	0.525206		¦ ¦ ¦ ¦ ¦ °--Inferior olivary complex	0.0853348	0.00877173	0.0791984	0.00913929	7.74817	0.671433	0.145703	0.303278
¦ ¦ ¦ ¦ °--Medulla-other	24.0014	1.86678	26.3629	0.8158	-8.95747	-2.89464	0.00133176	0.00312961	**	¦ ¦ ¦ ¦ °--Medulla-other	6.31972	0.135696	6.22803	0.15377	1.47217	0.596262	0.17938	0.347626
¦ ¦ ¦ °--Pons	15.7806	0.978067	17.7185	0.529663	-10.9367	-3.65858	2.29635e-05	0.000350964	**	¦ ¦ ¦ °--Pons	4.1592	0.0892498	4.18506	0.0481824	-0.618023	-0.536807	0.418507	0.6061
¦ ¦ ¦ ¦--Pons-other	14.4818	0.882167	16.2536	0.475621	-10.9009	-3.7252	1.92577e-05	0.000329498	**	¦ ¦ ¦ ¦--Pons-other	3.8173	0.0912434	3.83908	0.039873	-0.567446	-0.546352	0.483231	0.662369
¦ ¦ ¦ ¦--Pons, behavioral state related	0.656668	0.0610681	0.749574	0.0371965	-12.3944	-2.49769	0.000542427	0.00174893	**	¦ ¦ ¦ ¦--Pons, behavioral state related	0.17276	0.00630777	0.177014	0.00643804	-2.40323	-0.660768	0.155272	0.313895
¦ ¦ ¦ ¦ °--Pontine reticular nucleus	0.656668	0.0610681	0.749574	0.0371965	-12.3944	-2.49769	0.000542427	0.00174893	**	¦ ¦ ¦ ¦ °--Pontine reticular nucleus	0.17276	0.00630777	0.177014	0.00643804	-2.40323	-0.660768	0.155272	0.313895
¦ ¦ ¦ °--Pons, sensory related	0.642176	0.0526207	0.715299	0.0324372	-10.2227	-2.25429	0.00125833	0.00300721	**	¦ ¦ ¦ °--Pons, sensory related	0.169137	0.00707521	0.168962	0.00637876	0.103345	0.0273742	0.954382	0.968372
¦ ¦ ¦ °--Superior olivary complex	0.642176	0.0526207	0.715299	0.0324372	-10.2227	-2.25429	0.00125833	0.00300721	**	¦ ¦ ¦ °--Superior olivary complex	0.169137	0.00707521	0.168962	0.00637876	0.103345	0.0273742	0.954382	0.968372
¦ ¦ °--Interbrain	25.1625	1.43448	27.4468	0.839704	-8.32269	-2.72038	0.00031155	0.00134527	**	¦ ¦ °--Interbrain	6.63542	0.209239	6.48341	0.119365	2.34466	1.27352	0.0558474	0.165193
¦ ¦ ¦--Hypothalamus	10.0168	0.718872	10.4286	0.278133	-3.94882	-1.48062	0.0963265	0.112714		¦ ¦ ¦--Hypothalamus	2.63914	0.0811475	2.46421	0.071621	7.09867	2.44239	7.15494e-05	0.00125659	**
¦ ¦ ¦ ¦--Hypothalamus-other	9.42847	0.673378	9.80586	0.24743	-3.84858	-1.52522	0.100732	0.116899		¦ ¦ ¦ ¦--Hypothalamus-other	2.48427	0.0792033	2.31706	0.0644061	7.21648	2.59618	5.86742e-05	0.00109917	**
¦ ¦ ¦ °--Hypothalamic medial zone	0.588345	0.050927	0.622767	0.0352838	-5.52722	-0.975566	0.0914149	0.108315		¦ ¦ ¦ °--Hypothalamic medial zone	0.154868	0.00574869	0.147152	0.00846454	5.2437	0.911588	0.0319265	0.111219
¦ ¦ ¦ ¦--Mammillary body	0.433252	0.040393	0.468829	0.0329547	-7.58859	-1.07959	0.0434883	0.0570404	-	¦ ¦ ¦ ¦--Mammillary body	0.1141	0.00674249	0.110794	0.00817478	2.98366	0.404381	0.344248	0.53741
¦ ¦ ¦ °--Medial preoptic nucleus	0.155093	0.0180271	0.153937	0.00780344	0.750876	0.148124	0.849419	0.858553		¦ ¦ ¦ °--Medial preoptic nucleus	0.0407675	0.00257694	0.0363571	0.00146314	12.1309	3.01438	0.000136606	0.00202031	**
¦ ¦ °--Thalamus	15.1457	0.812327	17.0182	0.719722	-11.003	-2.60171	3.42986e-05	0.000403004	**	¦ ¦ °--Thalamus	3.99629	0.172592	4.0192	0.111861	-0.570067	-0.204827	0.723955	0.854753
¦ °--Cerebellum	37.9953	3.40136	43.0249	1.95731	-11.6898	-2.56961	0.000601387	0.00184339	**	¦ °--Cerebellum	9.99411	0.179239	10.1597	0.273615	-1.62962	-0.605098	0.136548	0.290683
¦ ¦--Cerebellar cortex	36.9604	3.33019	41.9074	1.925	-11.8045	-2.56985	0.000583482	0.00180815	**	¦ ¦--Cerebellar cortex	9.72155	0.182767	9.89571	0.270314	-1.76001	-0.64431	0.117173	0.267687
¦ ¦ ¦--Vermal regions	16.7584	1.40403	18.6741	1.07332	-10.2589	-1.7849	0.00278426	0.00541482	**	¦ ¦ ¦--Vermal regions	4.41001	0.0741926	4.40828	0.158825	0.0390849	0.0108483	0.976493	0.980752
¦ ¦ ¦ ¦--Lingula (I)	1.54226	0.118496	1.66476	0.170765	-7.35835	-0.717353	0.0855352	0.102207		¦ ¦ ¦ ¦--Lingula (I)	0.407345	0.0350392	0.393278	0.0401628	3.57679	0.350243	0.420603	0.6061
¦ ¦ ¦ ¦--Central lobule	1.66623	0.171134	1.91915	0.136657	-13.1786	-1.85075	0.00171638	0.00372322	**	¦ ¦ ¦ ¦--Central lobule	0.439306	0.0368	0.453411	0.0316324	-3.11098	-0.445921	0.368562	0.559816
¦ ¦ ¦ ¦--Culmen	5.13175	0.486209	5.77731	0.378895	-11.174	-1.70378	0.00363771	0.00666126	**	¦ ¦ ¦ ¦--Culmen	1.34933	0.0351151	1.3638	0.0645915	-1.06136	-0.224099	0.554957	0.729327
¦ ¦ ¦ ¦ ¦--Culmen-other	3.67617	0.352098	4.08986	0.307699	-10.115	-1.34446	0.0117204	0.0186173	*	¦ ¦ ¦ ¦ ¦--Culmen-other	0.966748	0.0354531	0.965326	0.0549472	0.147339	0.0258848	0.947383	0.968372
¦ ¦ ¦ ¦ °--Lobules IV-V	1.45559	0.15745	1.68745	0.122476	-13.7406	-1.89316	0.00160844	0.00362358	**	¦ ¦ ¦ ¦ °--Lobules IV-V	0.382581	0.0175829	0.398478	0.0256959	-3.98948	-0.618666	0.132644	0.284525
¦ ¦ ¦ ¦--Declive (VI)	2.36959	0.329595	2.64897	0.26075	-10.5468	-1.07145	0.0482654	0.0630131	-	¦ ¦ ¦ ¦--Declive (VI)	0.622354	0.0593923	0.625083	0.051061	-0.436686	-0.0534586	0.913173	0.953909
¦ ¦ ¦ ¦--Folium-tuber vermis (VII)	0.879353	0.124165	1.02897	0.0889945	-14.5404	-1.68118	0.00568491	0.00977528	**	¦ ¦ ¦ ¦--Folium-tuber vermis (VII)	0.23087	0.0206036	0.242948	0.0185187	-4.97126	-0.65218	0.184515	0.352713
¦ ¦ ¦ ¦--Pyramus (VIII)	1.42232	0.183395	1.62812	0.146104	-12.6402	-1.40857	0.0119259	0.0187883	*	¦ ¦ ¦ ¦--Pyramus (VIII)	0.373225	0.0229348	0.384127	0.0263754	-2.83804	-0.413328	0.343018	0.53741
¦ ¦ ¦ ¦--Uvula (IX)	2.55174	0.244855	2.67906	0.287248	-4.75265	-0.443262	0.306634	0.327541		¦ ¦ ¦ ¦--Uvula (IX)	0.672064	0.0427331	0.632162	0.0587807	6.31211	0.67884	0.106582	0.24958
¦ ¦ ¦ °--Nodulus (X)	1.19511	0.101944	1.32779	0.126412	-9.99223	-1.04955	0.0204874	0.0297807	*	¦ ¦ ¦ °--Nodulus (X)	0.315514	0.0283474	0.313472	0.0268593	0.651496	0.0760352	0.87075	0.937642
¦ ¦ °--Hemispheric regions	20.2021	1.95144	23.2333	0.929861	-13.0467	-3.25983	0.000234766	0.00117838	**	¦ ¦ °--Hemispheric regions	5.31154	0.141874	5.48743	0.152016	-3.20529	-1.15704	0.016242	0.071312	-
¦ ¦ ¦--Simple lobule	3.98921	0.39938	4.60593	0.138635	-13.3897	-4.44854	0.000142056	0.000931624	**	¦ ¦ ¦--Simple lobule	1.04859	0.0323983	1.08809	0.0246132	-3.63045	-1.60493	0.00616112	0.0376362	*
¦ ¦ ¦--Ansiform lobule	6.74158	0.614831	7.8023	0.386048	-13.5949	-2.74763	0.000173699	0.00102196	**	¦ ¦ ¦--Ansiform lobule	1.77342	0.0519409	1.84247	0.0644234	-3.74764	-1.0718	0.0182929	0.0755925	-
¦ ¦ ¦ ¦--Crus 1	3.43564	0.332753	4.06015	0.188604	-15.3815	-3.31123	4.97137e-05	0.000519232	**	¦ ¦ ¦ ¦--Crus 1	0.903289	0.0267478	0.958833	0.0309325	-5.79291	-1.79566	0.000492641	0.00553726	**
¦ ¦ ¦ °--Crus 2	3.30594	0.292355	3.74214	0.208329	-11.6565	-2.09382	0.00106241	0.0026991	**	¦ ¦ ¦ °--Crus 2	0.870129	0.0330925	0.883633	0.0370445	-1.5283	-0.36455	0.406421	0.591732
¦ ¦ ¦--Paramedian lobule	3.72265	0.410043	4.05213	0.286527	-8.13086	-1.14988	0.0488183	0.0634414	-	¦ ¦ ¦--Paramedian lobule	0.978025	0.0441626	0.956399	0.0486674	2.26119	0.444362	0.316709	0.505654
¦ ¦ ¦--Copula pyramidis	2.13404	0.236686	2.41129	0.210727	-11.4982	-1.31571	0.0126038	0.0196368	*	¦ ¦ ¦--Copula pyramidis	0.561113	0.0349532	0.569321	0.0442021	-1.44179	-0.185702	0.656274	0.805297
¦ ¦ ¦--Flocculus	0.905095	0.0862252	1.03568	0.0357726	-12.6084	-3.65034	0.000229763	0.00117838	**	¦ ¦ ¦--Flocculus	0.238018	0.00643284	0.244695	0.00786608	-2.72841	-0.848741	0.0557783	0.165193
¦ ¦ °--Paraflocculus	2.7095	0.373503	3.32593	0.323607	-18.5343	-1.9049	0.000925964	0.00244039	**	¦ ¦ °--Paraflocculus	0.712379	0.0707162	0.786457	0.0818987	-9.41923	-0.90451	0.0465905	0.143867
¦ °--Cerebellar nuclei	1.0349	0.0780792	1.11747	0.0369256	-7.38882	-2.23605	0.00591638	0.0101116	*	¦ °--Cerebellar nuclei	0.272562	0.00663195	0.26396	0.00587165	3.25904	1.4651	0.00650404	0.0388855	*
¦ ¦--Dentate nucleus	0.289856	0.0225785	0.305379	0.0130863	-5.08316	-1.18619	0.0701154	0.0874891	-	¦ ¦--Dentate nucleus	0.0763363	0.00231215	0.0721241	0.0022316	5.84029	1.88755	0.000625224	0.0065069	**
¦ ¦--Interposed nucleus	0.37019	0.0306198	0.40544	0.0137552	-8.6942	-2.56265	0.00296505	0.00568805	**	¦ ¦--Interposed nucleus	0.0974475	0.00239385	0.0957745	0.00242613	1.74681	0.689575	0.140156	0.296119
¦ °--Fastigial nucleus	0.374855	0.0256521	0.40665	0.0135587	-7.81878	-2.34499	0.00223198	0.004561	**	¦ °--Fastigial nucleus	0.0987785	0.00271162	0.0960612	0.00242868	2.82872	1.11884	0.0295767	0.106552
¦--fiber tracts	36.3783	3.0725	41.6877	1.92146	-12.7361	-2.76322	0.00016847	0.00102196	**	¦--fiber tracts	9.57302	0.171865	9.84424	0.273122	-2.75515	-0.993051	0.0187503	0.0763602	-
¦ ¦--cranial nerves	5.84559	0.467839	6.56016	0.335062	-10.8925	-2.13264	0.000880204	0.00236398	**	¦ ¦--cranial nerves	1.53935	0.0518009	1.54901	0.0515139	-0.623627	-0.187523	0.682199	0.829861
¦ ¦ ¦--olfactory nerve	2.00051	0.182602	2.25201	0.15891	-11.1677	-1.58264	0.004031	0.00733382	**	¦ ¦ ¦--olfactory nerve	0.526409	0.0208288	0.531454	0.0266094	-0.949222	-0.189583	0.648509	0.805297
¦ ¦ ¦ ¦--anterior commissure, olfactory limb	0.7712	0.0847851	0.906362	0.0553126	-14.9126	-2.44361	0.000432703	0.00154459	**	¦ ¦ ¦ ¦--anterior commissure, olfactory limb	0.20265	0.00979748	0.213914	0.00770681	-5.26574	-1.46158	0.0099413	0.053669	-
¦ ¦ ¦ °--lateral olfactory tract, general	1.22931	0.103054	1.34565	0.112113	-8.64525	-1.03765	0.0278491	0.0394645	*	¦ ¦ ¦ °--lateral olfactory tract, general	0.32376	0.0147819	0.31754	0.0211607	1.95864	0.293916	0.466457	0.648328
¦ ¦ ¦--facial nerve	0.181895	0.0110986	0.209361	0.0134152	-13.1191	-2.0474	0.000112197	0.00080642	**	¦ ¦ ¦--facial nerve	0.0479782	0.00211996	0.0494281	0.0023337	-2.93335	-0.621288	0.167226	0.332515
¦ ¦ ¦--dorsal roots	2.23692	0.221782	2.46652	0.174712	-9.3086	-1.31415	0.0183799	0.0272796	*	¦ ¦ ¦--dorsal roots	0.588723	0.0330184	0.582636	0.0380552	1.04489	0.159975	0.710401	0.845859
¦ ¦ ¦ °--cervicothalamic tract	2.23692	0.221782	2.46652	0.174712	-9.3086	-1.31415	0.0183799	0.0272796	*	¦ ¦ ¦ °--cervicothalamic tract	0.588723	0.0330184	0.582636	0.0380552	1.04489	0.159975	0.710401	0.845859
¦ ¦ ¦ °--medial lemniscus	2.23692	0.221782	2.46652	0.174712	-9.3086	-1.31415	0.0183799	0.0272796	*	¦ ¦ ¦ °--medial lemniscus	0.588723	0.0330184	0.582636	0.0380552	1.04489	0.159975	0.710401	0.845859
¦ ¦ ¦--optic nerve	1.29007	0.0741452	1.48453	0.0754165	-13.0989	-2.57844	1.77481e-05	0.000329498	**	¦ ¦ ¦--optic nerve	0.340241	0.0125523	0.350603	0.0134237	-2.95557	-0.771943	0.0940911	0.237266
¦ ¦ ¦ °--optic tract	1.29007	0.0741452	1.48453	0.0754165	-13.0989	-2.57844	1.77481e-05	0.000329498	**	¦ ¦ ¦ °--optic tract	0.340241	0.0125523	0.350603	0.0134237	-2.95557	-0.771943	0.0940911	0.237266
¦ ¦ °--oculomotor nerve	0.136192	0.00791901	0.147741	0.00990415	-7.81711	-1.16609	0.0110698	0.0177369	*	¦ ¦ °--oculomotor nerve	0.0359956	0.0028151	0.0348866	0.00190327	3.17879	0.582665	0.308163	0.494821
¦ ¦ °--posterior commissure	0.136192	0.00791901	0.147741	0.00990415	-7.81711	-1.16609	0.0110698	0.0177369	*	¦ ¦ °--posterior commissure	0.0359956	0.0028151	0.0348866	0.00190327	3.17879	0.582665	0.308163	0.494821
¦ ¦--medial forebrain bundle system	5.71888	0.533436	6.66604	0.346925	-14.2087	-2.73016	0.000145729	0.00093399	**	¦ ¦--medial forebrain bundle system	1.50487	0.0621581	1.57431	0.0626787	-4.41095	-1.1079	0.0235428	0.0882074	-
¦ ¦ ¦--cerebrum related	4.64275	0.463702	5.51074	0.290111	-15.7509	-2.99193	7.1818e-05	0.000675089	**	¦ ¦ ¦--cerebrum related	1.22121	0.0565894	1.30149	0.0535253	-6.16825	-1.49984	0.00441728	0.0282104	*
¦ ¦ ¦ ¦--anterior commissure, temporal limb	0.332992	0.0270923	0.388666	0.0241839	-14.3244	-2.30211	0.000127414	0.000855493	**	¦ ¦ ¦ ¦--anterior commissure, temporal limb	0.0877302	0.00454655	0.091734	0.00344069	-4.36461	-1.16367	0.0376767	0.120309
¦ ¦ ¦ ¦--fornix system	3.00076	0.300991	3.56984	0.21926	-15.9413	-2.59545	0.000117245	0.00080642	**	¦ ¦ ¦ ¦--fornix system	0.789711	0.0452977	0.843179	0.045229	-6.34129	-1.18217	0.0170491	0.0725878	-
¦ ¦ ¦ ¦ ¦--fimbria	2.44041	0.262922	2.94474	0.191521	-17.1264	-2.63327	0.000100456	0.00080642	**	¦ ¦ ¦ ¦ ¦--fimbria	0.642128	0.042432	0.695557	0.040761	-7.68152	-1.3108	0.0103254	0.0537307	-
¦ ¦ ¦ ¦ °--dorsal fornix	0.560348	0.0421137	0.6251	0.0350047	-10.3585	-1.84978	0.00143771	0.00331138	**	¦ ¦ ¦ ¦ °--dorsal fornix	0.147583	0.00431837	0.147622	0.00635052	-0.0264873	-0.00615716	0.987644	0.987645
¦ ¦ ¦ ¦--stria terminalis	0.678293	0.0658476	0.803177	0.033504	-15.5487	-3.72742	3.17789e-05	0.000389637	**	¦ ¦ ¦ ¦--stria terminalis	0.178354	0.0056948	0.189678	0.00451827	-5.96989	-2.50617	0.000100319	0.00165822	**
¦ ¦ ¦ °--cingulum bundle	0.630706	0.0891233	0.749062	0.0374617	-15.8006	-3.15939	0.000819355	0.00223402	**	¦ ¦ ¦ °--cingulum bundle	0.165417	0.0127447	0.1769	0.00664982	-6.49147	-1.72688	0.0181999	0.0755925	-
¦ ¦ °--hypothalamus related	1.07612	0.0739384	1.15529	0.0631349	-6.85269	-1.25396	0.0186926	0.0275985	*	¦ ¦ °--hypothalamus related	0.283654	0.0106542	0.272817	0.0111179	3.97237	0.974757	0.0403638	0.126025
¦ ¦ ¦--epithalamus related	0.854812	0.0595555	0.91662	0.0444903	-6.74295	-1.38923	0.0160073	0.0244004	*	¦ ¦ ¦--epithalamus related	0.225264	0.00742159	0.2165	0.00837807	4.04834	1.04614	0.0248685	0.0918156	-
¦ ¦ ¦ ¦--fasciculus retroflexus	0.218859	0.0121912	0.236026	0.0120792	-7.27356	-1.42125	0.00554969	0.00966058	**	¦ ¦ ¦ ¦--fasciculus retroflexus	0.0577404	0.00246385	0.0557334	0.00196131	3.60105	1.02329	0.0573256	0.166067
¦ ¦ ¦ ¦--habenular commissure	0.0289493	0.00410873	0.0317149	0.00296568	-8.72011	-0.932528	0.097482	0.113595		¦ ¦ ¦ ¦--habenular commissure	0.00761724	0.000850291	0.00749878	0.00076119	1.5797	0.155623	0.746239	0.86336
¦ ¦ ¦ °--stria medullaris	0.607004	0.0463155	0.648879	0.03457	-6.4533	-1.21128	0.0325165	0.0445128	*	¦ ¦ ¦ °--stria medullaris	0.159907	0.00589907	0.153268	0.0069377	4.33176	0.956973	0.035464	0.120309
¦ ¦ °--mammillary related	0.221312	0.0160753	0.238673	0.0201458	-7.27415	-0.861791	0.0506991	0.0652838	-	¦ ¦ °--mammillary related	0.0583896	0.00357778	0.0563169	0.00356312	3.68035	0.581698	0.212757	0.387453
¦ ¦ °--mammilothalmic tract	0.221312	0.0160753	0.238673	0.0201458	-7.27415	-0.861791	0.0506991	0.0652838	-	¦ ¦ °--mammilothalmic tract	0.0583896	0.00357778	0.0563169	0.00356312	3.68035	0.581698	0.212757	0.387453
¦ ¦--cerebellum related fiber tracts	9.34583	0.848422	10.5628	0.49528	-11.521	-2.45706	0.000823894	0.00223402	**	¦ ¦--cerebellum related fiber tracts	2.45809	0.0461616	2.49429	0.0728538	-1.45129	-0.496877	0.21326	0.387453
¦ ¦ ¦--cerebellar peduncles	2.56503	0.216589	2.94174	0.120514	-12.8056	-3.12585	0.000108382	0.00080642	**	¦ ¦ ¦--cerebellar peduncles	0.674996	0.0123124	0.694641	0.0120266	-2.82807	-1.63346	0.00206559	0.0161231	*
¦ ¦ ¦ ¦--inferior cerebellar peduncle	0.685156	0.058544	0.768919	0.0457631	-10.8937	-1.83038	0.0020684	0.00432065	**	¦ ¦ ¦ ¦--inferior cerebellar peduncle	0.180273	0.0030368	0.181525	0.0074182	-0.689877	-0.168815	0.64177	0.801499
¦ ¦ ¦ ¦--middle cerebellar peduncle	1.00661	0.101582	1.20223	0.0536951	-16.272	-3.64331	2.9735e-05	0.000381148	**	¦ ¦ ¦ ¦--middle cerebellar peduncle	0.264544	0.00715647	0.283866	0.00620465	-6.80663	-3.11407	4.36963e-06	0.000204643	**
¦ ¦ ¦ °--superior cerebelar peduncles	0.873273	0.0634486	0.970589	0.0359657	-10.0265	-2.7058	0.000409196	0.00148692	**	¦ ¦ ¦ °--superior cerebelar peduncles	0.230178	0.00981792	0.229249	0.00546435	0.405279	0.170029	0.791639	0.889802
¦ ¦ °--arbor vitae	6.7808	0.635556	7.62103	0.389478	-11.0251	-2.15731	0.00187422	0.00397391	**	¦ ¦ °--arbor vitae	1.78309	0.0389806	1.79965	0.0643243	-0.91987	-0.257359	0.50802	0.689632
¦ ¦ ¦--trunk of arbor vita	3.3729	0.263871	3.74527	0.168515	-9.94238	-2.20971	0.00121898	0.00296339	**	¦ ¦ ¦--trunk of arbor vita	0.887928	0.0129113	0.884535	0.0276758	0.383591	0.122598	0.739474	0.86336
¦ ¦ ¦--lobule 1-2 white matter	0.0479004	0.00746212	0.0485178	0.0110478	-1.27247	-0.0558819	0.888055	0.894398		¦ ¦ ¦--lobule 1-2 white matter	0.0126208	0.00172946	0.0114731	0.00265889	10.0028	0.431619	0.280093	0.466002
¦ ¦ ¦--lobule 3 white matter	0.138702	0.0353389	0.173428	0.0191863	-20.0233	-1.80994	0.0117513	0.0186173	*	¦ ¦ ¦--lobule 3 white matter	0.0368361	0.0099419	0.0409846	0.00452132	-10.1221	-0.917545	0.230419	0.407218
¦ ¦ ¦--trunk of lobules 1-3 white matter	0.104725	0.013163	0.110441	0.0088938	-5.17508	-0.642627	0.262703	0.28384		¦ ¦ ¦--trunk of lobules 1-3 white matter	0.0275751	0.00269545	0.0260931	0.00207297	5.67951	0.714897	0.181103	0.348562
¦ ¦ ¦--lobules 4-5 white matter	0.419036	0.0570071	0.462202	0.0359267	-9.33915	-1.2015	0.0535588	0.0686526	-	¦ ¦ ¦--lobules 4-5 white matter	0.109907	0.00759824	0.109104	0.00665466	0.736242	0.120708	0.803832	0.895612
¦ ¦ ¦--lobules 6-7 white matter	0.524167	0.0662851	0.594077	0.0471641	-11.7678	-1.48227	0.0130463	0.0202146	*	¦ ¦ ¦--lobules 6-7 white matter	0.137582	0.00908912	0.140281	0.0097744	-1.92364	-0.276078	0.534323	0.711587
¦ ¦ ¦--lobule 8 white matter	0.112832	0.0220923	0.127447	0.0138421	-11.4677	-1.05586	0.0873031	0.10388		¦ ¦ ¦--lobule 8 white matter	0.0294829	0.00370482	0.0300729	0.00278355	-1.96177	-0.211946	0.688865	0.834358
¦ ¦ ¦--trunk of lobules 6-8 white matter	0.0813653	0.0122176	0.0915433	0.0108934	-11.1182	-0.934321	0.0645514	0.0812656	-	¦ ¦ ¦--trunk of lobules 6-8 white matter	0.0213285	0.00186093	0.0216046	0.00229266	-1.27833	-0.120462	0.774395	0.880991
¦ ¦ ¦--lobule 9 white matter	0.267804	0.0247406	0.280506	0.0278523	-4.52815	-0.45604	0.300594	0.32231		¦ ¦ ¦--lobule 9 white matter	0.0705939	0.0051319	0.0662078	0.00576435	6.62473	0.760899	0.0925114	0.237266
¦ ¦ ¦--lobule 10 white matter	0.0659484	0.0072128	0.0760669	0.00794525	-13.3021	-1.27352	0.0085463	0.014012	*	¦ ¦ ¦--lobule 10 white matter	0.01739	0.00160875	0.0179514	0.00164139	-3.12754	-0.34205	0.452584	0.639076
¦ ¦ ¦--anterior lobule white matter	0.0791964	0.00741497	0.0963258	0.00946181	-17.7827	-1.81037	0.000326826	0.00136614	**	¦ ¦ ¦--anterior lobule white matter	0.0208496	0.00113906	0.0227395	0.00199891	-8.31118	-0.945476	0.0216473	0.0822014	-
¦ ¦ ¦--simple lobule white matter	0.262215	0.0374189	0.307782	0.0244166	-14.8049	-1.86622	0.00413226	0.00742228	**	¦ ¦ ¦--simple lobule white matter	0.0687664	0.00511248	0.072642	0.00453397	-5.33525	-0.854799	0.0892148	0.232124
¦ ¦ ¦--crus 1 white matter	0.26102	0.0293232	0.327505	0.0226605	-20.3004	-2.93396	1.98634e-05	0.000329498	**	¦ ¦ ¦--crus 1 white matter	0.0685849	0.00355288	0.0773231	0.00430506	-11.3009	-2.02975	0.000121888	0.0019028	**
¦ ¦ ¦--trunk of simple and crus 1 white matter	0.119716	0.0115877	0.122851	0.00818942	-2.55216	-0.382854	0.487704	0.507501		¦ ¦ ¦--trunk of simple and crus 1 white matter	0.0314793	0.000958664	0.0290307	0.00197768	8.43461	1.23813	0.00325726	0.0234688	*
¦ ¦ ¦--crus 2 white matter	0.194396	0.0268836	0.227136	0.0190225	-14.4141	-1.7211	0.00510156	0.00899151	**	¦ ¦ ¦--crus 2 white matter	0.0509521	0.00338323	0.0536282	0.0039657	-4.99009	-0.67481	0.126706	0.276003
¦ ¦ ¦--paramedian lobule	0.111595	0.0210172	0.119081	0.0128471	-6.28654	-0.582703	0.339401	0.357131		¦ ¦ ¦--paramedian lobule	0.0291572	0.00351466	0.0280952	0.00253725	3.77984	0.418546	0.442853	0.628493
¦ ¦ ¦--trunk of crus 2 and paramedian white matter	0.263922	0.0332824	0.297577	0.0429244	-11.3097	-0.784051	0.0704282	0.0874922	-	¦ ¦ ¦--trunk of crus 2 and paramedian white matter	0.0692864	0.00447495	0.0702481	0.00938327	-1.36899	-0.10249	0.781616	0.885621
¦ ¦ ¦--copula white matter	0.0543787	0.00928011	0.0629585	0.00511833	-13.6278	-1.67631	0.0171245	0.0258241	*	¦ ¦ ¦--copula white matter	0.0142428	0.00150329	0.0148652	0.0010507	-4.18731	-0.592419	0.290593	0.480333
¦ ¦ ¦--paraflocculus white matter	0.23606	0.03591	0.281996	0.0210901	-16.2893	-2.17805	0.00219598	0.00452018	**	¦ ¦ ¦--paraflocculus white matter	0.0619864	0.00652644	0.0666309	0.00499503	-6.97045	-0.929819	0.0879138	0.230876
¦ ¦ °--flocculus white matter	0.0629191	0.00616367	0.0683171	0.0057591	-7.90136	-0.937296	0.0584034	0.0741881	-	¦ ¦ °--flocculus white matter	0.0165439	0.000585593	0.0161377	0.00131357	2.5166	0.309176	0.40258	0.589192
¦ ¦--lateral forebrain bundle system	15.3411	1.31655	17.7641	0.883104	-13.6396	-2.74368	0.000111965	0.00080642	**	¦ ¦--lateral forebrain bundle system	4.03715	0.0972904	4.19485	0.138846	-3.75944	-1.13581	0.0101227	0.053669	-
¦ ¦ ¦--corticospinal tract	5.62387	0.519402	6.31424	0.269643	-10.9335	-2.56031	0.00120921	0.00296339	**	¦ ¦ ¦--corticospinal tract	1.47924	0.0388053	1.4915	0.0500105	-0.821567	-0.245021	0.55543	0.729327
¦ ¦ ¦ ¦--cerebal peduncle	1.71702	0.163823	1.9468	0.0824745	-11.8031	-2.78612	0.000704035	0.0020259	**	¦ ¦ ¦ ¦--cerebal peduncle	0.451489	0.0117462	0.459815	0.013986	-1.8109	-0.595366	0.172437	0.338845
¦ ¦ ¦ ¦--corticospinal tract-other	1.44632	0.174702	1.54755	0.130257	-6.54114	-0.777134	0.15476	0.169814		¦ ¦ ¦ ¦--corticospinal tract-other	0.380609	0.0325699	0.365642	0.0301228	4.09338	0.49687	0.300455	0.49373
¦ ¦ ¦ °--internal capsule	2.46053	0.228233	2.81989	0.10395	-12.7437	-3.45702	0.00018543	0.00104583	**	¦ ¦ ¦ °--internal capsule	0.647146	0.0181275	0.66604	0.0151136	-2.83676	-1.25013	0.0203365	0.079369	-
¦ ¦ °--corpus callosum	9.71725	0.804651	11.4498	0.637316	-15.132	-2.71857	4.11172e-05	0.000463802	**	¦ ¦ °--corpus callosum	2.5579	0.0668392	2.70335	0.0990654	-5.38034	-1.46822	0.00145855	0.012808	*
¦ °--extrapyramidal fiber systems	0.126898	0.00462494	0.134679	0.0115376	-5.7778	-0.674445	0.0742607	0.0898289	-	¦ °--extrapyramidal fiber systems	0.0335723	0.00270546	0.0317914	0.00221431	5.6019	0.804278	0.122469	0.273125
¦ °--rubrospinal tract	0.126898	0.00462494	0.134679	0.0115376	-5.7778	-0.674445	0.0742607	0.0898289	-	¦ °--rubrospinal tract	0.0335723	0.00270546	0.0317914	0.00221431	5.6019	0.804278	0.122469	0.273125
¦ °--ventral tegmental decussation	0.126898	0.00462494	0.134679	0.0115376	-5.7778	-0.674445	0.0742607	0.0898289	-	¦ °--ventral tegmental decussation	0.0335723	0.00270546	0.0317914	0.00221431	5.6019	0.804278	0.122469	0.273125
°--ventricular systems	5.12549	0.763777	5.6675	0.414169	-9.56352	-1.30868	0.0579403	0.0739328	-	°--ventricular systems	1.34554	0.135462	1.33984	0.107716	0.425797	0.0529634	0.917505	0.954885
¦--cerebral aqueduct	0.436793	0.0691563	0.468381	0.065952	-6.74412	-0.478957	0.310846	0.330787		¦--cerebral aqueduct	0.115443	0.0208026	0.110894	0.0172204	4.10248	0.264186	0.598764	0.761324
¦--fourth ventricle	0.787705	0.0967727	0.847232	0.0822973	-7.02607	-0.723318	0.154134	0.169789		¦--fourth ventricle	0.207921	0.0273568	0.200171	0.0192587	3.87143	0.40239	0.467146	0.648328
¦--lateral ventricle	2.74027	0.61619	3.0835	0.335201	-11.1312	-1.02395	0.12964	0.146821		¦--lateral ventricle	0.717632	0.130653	0.728822	0.0807657	-1.53542	-0.138555	0.816751	0.903197
¦ ¦--lateral ventricle-other	2.69519	0.614949	3.03587	0.335132	-11.222	-1.01657	0.131775	0.146879		¦ ¦--lateral ventricle-other	0.705729	0.130829	0.71758	0.0808224	-1.65159	-0.146636	0.806369	0.895612
¦ °--subependymal zone	0.0450773	0.00394393	0.0476218	0.00330124	-5.34311	-0.770766	0.133347	0.148047		¦ °--subependymal zone	0.0119031	0.00108792	0.0112421	0.000614111	5.87991	1.07639	0.103546	0.247438
°--third ventricle	1.16073	0.166672	1.26839	0.0584179	-8.48849	-1.84305	0.0599822	0.0758519	-	°--third ventricle	0.304545	0.0262237	0.299948	0.019194	1.53246	0.23948	0.656166	0.805297

## Sheet: S2. Kmt2d signature sites
NAME	CG	limma_genotype_p	limma_genotype_q	delta_beta	kmt2d_max	kmt2d_min	kmt_range	WT_max	WT_min	WT_range	larger_range	levenes_p	levenes_q	CHR	MAPINFO	Gene	Feature
cg28157178	cg28157178_TC21	0.000121939	0.0270778	0.0525102	0.915385	0.834091	0.0812944	0.892203	0.769045	0.123158	WT	0.818864	0.947936	10	8861064	Sash1	tss_body
cg28169178	cg28169178_TC11	0.00017965	0.0332544	0.0587762	0.286257	0.192891	0.0933655	0.217256	0.140038	0.0772174	Kmt2d	0.197757	0.658778	10	10472277	Adgb	tss_body
cg28202425	cg28202425_TC11	1.12486e-05	0.00598652	-0.154467	0.485162	0.377366	0.107796	0.668627	0.487213	0.181414	WT	0.588555	0.885419	10	14704317	Vta1;1700016L04Rik	tss_body;tss_1500
cg28207693	cg28207693_BC21	1.23401e-07	0.000396256	0.107091	0.53645	0.449106	0.0873437	0.466236	0.324559	0.141678	WT	0.49394	0.851046	10	15792104	C330004P14Rik	tss_body
cg28217861	cg28217861_BC21	1.89765e-05	0.0085272	-0.15432	0.624159	0.453323	0.170836	0.77551	0.617596	0.157915	Kmt2d	0.547838	0.86904	10	17725260	Cited2	tss_body
cg28217902	cg28217902_TC11	0.000357216	0.0477499	0.0627121	0.505066	0.346953	0.158113	0.389462	0.293407	0.0960555	Kmt2d	0.357054	0.785322	10	17728658	NA	NA
cg28244159	cg28244159_TC21	0.000127787	0.0277621	-0.0571733	0.628243	0.511692	0.116551	0.694887	0.590895	0.103991	Kmt2d	0.590924	0.885419	10	20488112	Pde7b	tss_body
cg28259248	cg28259248_BC21	0.00027791	0.0416488	-0.148347	0.486742	0.287947	0.198795	0.622601	0.478951	0.14365	Kmt2d	0.112309	0.592681	10	21995643	Sgk1	tss_body
cg28262083	cg28262083_TC21	0.000133917	0.0284341	0.0977308	0.51139	0.327697	0.183693	0.34072	0.269143	0.0715767	Kmt2d	0.0733976	0.533756	10	22297897	LOC108167355	tss_body
cg28303348	cg28303348_TC11	4.55853e-08	0.000197392	-0.117092	0.489606	0.375605	0.114002	0.597496	0.49888	0.0986165	Kmt2d	0.461781	0.830068	10	27281104	Lama2	tss_body
cg28341989	cg28341989_TC21	0.000242057	0.03861	-0.0670446	0.378665	0.214022	0.164643	0.396977	0.280365	0.116612	Kmt2d	0.56594	0.876191	10	34417240	Nt5dc1	tss_body
cg28342383	cg28342383_BC21	4.03823e-05	0.0137397	0.0712141	0.676787	0.469424	0.207364	0.512558	0.425848	0.0867098	Kmt2d	0.0748109	0.533756	10	34483502	Frk	tss_body
cg28366471	cg28366471_BC11	0.00036277	0.0480206	-0.0766232	0.46019	0.340424	0.119766	0.501785	0.451941	0.0498441	Kmt2d	0.00533946	0.383491	10	39321393	NA	NA
cg28377598	cg28377598_TC21	3.08929e-05	0.011725	0.0826307	0.690388	0.576668	0.11372	0.578352	0.476259	0.102093	Kmt2d	0.0676989	0.533756	10	40422934	Cdk19	tss_body
cg28405960	cg28405960_BC21	0.000100298	0.0241846	-0.0506884	0.500359	0.359781	0.140578	0.53474	0.411909	0.12283	Kmt2d	0.0839719	0.545817	10	42958132	Scml4	tss_body
cg28475818	cg28475818_TC21	0.0003136	0.0443189	-0.0502333	0.179595	0.105134	0.0744611	0.239072	0.173619	0.0654536	Kmt2d	0.214215	0.675602	10	54073500	Man1a	tss_body
cg28490298	cg28490298_BC21	0.000219959	0.0368474	-0.0579564	0.344255	0.21499	0.129265	0.377905	0.284995	0.09291	Kmt2d	0.244061	0.716962	10	56879906	NA	NA
cg28500227	cg28500227_BC21	0.000321697	0.044826	-0.0599863	0.455816	0.305658	0.150158	0.481985	0.371252	0.110733	Kmt2d	0.072243	0.533756	10	58757215	NA	NA
cg28504423	cg28504423_TC21	4.33204e-06	0.00326664	-0.0711373	0.188313	0.136436	0.0518769	0.292843	0.182548	0.110295	WT	0.149573	0.608227	10	59222940	Sowahc;Sept10	tss_body;tss_1500
cg28506735	cg28506735_BC21	0.000150116	0.0302765	-0.0887613	0.320792	0.216416	0.104376	0.391121	0.276433	0.114688	WT	0.456129	0.830068	10	59443249	Gm36318;Oit3	tss_body;tss_1500
cg28506737	cg28506737_BC21	0.000361439	0.0478887	-0.0766633	0.303836	0.155343	0.148492	0.339364	0.234592	0.104772	Kmt2d	0.832352	0.951929	10	59443440	Gm36318	tss_body
cg28513976	cg28513976_TC21	4.03136e-07	0.000843481	0.06802	0.895562	0.767041	0.128521	0.800926	0.718795	0.0821306	Kmt2d	0.290662	0.739083	10	60009508	Ascc1	tss_body
cg28513981	cg28513981_BC21	2.69322e-10	5.54366e-06	0.148945	0.566034	0.390371	0.175663	0.373206	0.271394	0.101812	Kmt2d	0.0967468	0.56666	10	60009632	Ascc1	tss_body
cg28535784	cg28535784_TC21	0.000217358	0.0367491	-0.0587792	0.806326	0.665633	0.140693	0.846583	0.733499	0.113085	Kmt2d	0.778216	0.946263	10	61683498	Sar1a	tss_body
cg28536084	cg28536084_BC21	0.000231093	0.0375892	-0.0607199	0.27429	0.160455	0.113835	0.282499	0.230379	0.0521205	Kmt2d	0.307561	0.753513	10	61696702	Tysnd1	tss_body
cg28537908	cg28537908_TC21	7.40556e-05	0.0205082	0.0711035	0.605558	0.386555	0.219003	0.488887	0.359096	0.12979	Kmt2d	0.161866	0.617717	10	61827273	NA	NA
cg28544531	cg28544531_TC21	1.93738e-06	0.00204312	0.0717271	0.294866	0.131752	0.163114	0.176826	0.0838528	0.0929731	Kmt2d	0.0325408	0.423607	10	62327706	Hk1	tss_body
cg28544532	cg28544532_TC21	4.23827e-09	4.3759e-05	0.0611868	0.225372	0.114172	0.111199	0.13661	0.0793926	0.0572178	Kmt2d	0.299869	0.744552	10	62327725	Hk1	tss_body
cg28544542	cg28544542_TC21	1.46211e-06	0.00173881	0.0644027	0.361999	0.167566	0.194433	0.257795	0.153591	0.104204	Kmt2d	0.196433	0.658481	10	62327967	Hk1	tss_body
cg28544747	cg28544747_BC21	7.53384e-07	0.00122674	0.0739295	0.656756	0.564098	0.0926582	0.593929	0.481616	0.112314	WT	0.917195	0.972751	10	62338386	Hk1	tss_body
cg28546559	cg28546559_BC21	7.01296e-06	0.00438565	-0.0601799	0.364957	0.231576	0.133381	0.37762	0.283283	0.0943368	Kmt2d	0.841431	0.955174	10	62485243	Vps26a	tss_body
cg28556199	cg28556199_TC11	2.54023e-06	0.00239279	-0.0856345	0.193251	0.134282	0.0589695	0.302363	0.209867	0.0924957	WT	0.631093	0.901358	10	63243259	Herc4	tss_1500
cg28586926	cg28586926_BC21	4.83723e-05	0.0155855	-0.0864082	0.254127	0.113275	0.140853	0.322605	0.23878	0.0838255	Kmt2d	0.403641	0.794855	10	67547835	Ado	tss_body
cg28605941	cg28605941_BC11	6.45325e-05	0.0187368	-0.0717495	0.623435	0.531749	0.091685	0.669148	0.613424	0.0557232	Kmt2d	0.160239	0.616705	10	69312156	Gm40685	tss_body
cg28608719	cg28608719_TC11	1.30295e-06	0.00166238	0.0558012	0.223232	0.0987226	0.124509	0.1556	0.076904	0.0786962	Kmt2d	0.197602	0.658778	10	69534193	Ank3	tss_body
cg28615911	cg28615911_BC11	2.24771e-06	0.00226988	0.059701	0.732143	0.701363	0.0307797	0.683014	0.620626	0.0623879	WT	0.255053	0.718338	10	70119595	Ccdc6	tss_body
cg28615918	cg28615918_BC21	0.000157006	0.0309242	0.113	0.657978	0.468503	0.189475	0.477166	0.364944	0.112222	Kmt2d	0.295038	0.740854	10	70119885	Ccdc6	tss_body
cg28652131	cg28652131_TC11	0.000222363	0.0369637	-0.0871306	0.426744	0.324015	0.102729	0.520164	0.400015	0.120149	WT	0.689733	0.912983	10	74925646	NA	NA
cg28660569	cg28660569_BC21	2.97338e-05	0.0114678	0.0877036	0.441211	0.261664	0.179547	0.269852	0.207154	0.0626981	Kmt2d	0.0425011	0.453062	10	75590240	Ggt5	tss_body
cg28666105	cg28666105_BC21	4.12128e-06	0.00320061	-0.0564193	0.59652	0.417971	0.178548	0.60015	0.480767	0.119383	Kmt2d	0.778119	0.946263	10	76009269	Gm5134	tss_body
cg28678421	cg28678421_BC21	1.63516e-07	0.000458152	-0.077412	0.487119	0.35244	0.134679	0.560565	0.428235	0.13233	Kmt2d	0.887558	0.969817	10	77035483	Slc19a1	tss_body
cg28691318	cg28691318_BC21	1.23124e-06	0.00163573	-0.0657919	0.839845	0.691987	0.147858	0.853522	0.765838	0.0876844	Kmt2d	0.2956	0.740854	10	78101686	NA	NA
cg28714295	cg28714295_TC11	1.2311e-05	0.00632799	0.0961616	0.412847	0.309207	0.10364	0.323969	0.2246	0.0993691	Kmt2d	0.721837	0.926464	10	80137369	Cbarp;Atp5d	tss_body;tss_1500
cg28714296	cg28714296_BC21	1.08462e-06	0.00147607	0.0574415	0.280231	0.165108	0.115122	0.167955	0.125515	0.0424393	Kmt2d	0.0746175	0.533756	10	80137428	Cbarp;Atp5d	tss_body;tss_1500
cg28717334	cg28717334_BC21	0.000119628	0.0267959	0.0504799	0.552363	0.394894	0.157469	0.461565	0.370089	0.0914761	Kmt2d	0.212538	0.672968	10	80270302	Dazap1	tss_body
cg28724627	cg28724627_TC21	3.88307e-05	0.0134347	0.0553183	0.480726	0.356909	0.123816	0.397859	0.319192	0.0786663	Kmt2d	0.0294914	0.423607	10	80610827	Scamp4	tss_body
cg28728459	cg28728459_TC21	0.000296636	0.0430116	-0.0640637	0.537235	0.463766	0.0734687	0.603542	0.524865	0.0786773	WT	0.944942	0.979224	10	80835136	Lingo3	tss_body
cg28737471	cg28737471_TC21	0.000291803	0.0425483	0.061876	0.347762	0.183475	0.164287	0.252127	0.166762	0.085365	Kmt2d	0.0628585	0.531803	10	81291248	Tjp3	tss_body
cg28737724	cg28737724_BC21	6.88766e-06	0.00432622	0.08567	0.752959	0.643957	0.109002	0.644802	0.559151	0.0856505	Kmt2d	0.95274	0.984128	10	81301369	Pip5k1c	tss_body
cg28738452	cg28738452_BC21	0.000325042	0.0451628	0.0709489	0.472656	0.368061	0.104595	0.366099	0.30445	0.0616484	Kmt2d	0.276573	0.729464	10	81328489	Tbxa2r	tss_1500
cg28738742	cg28738742_TC21	0.000165348	0.0316087	0.0712393	0.782235	0.672983	0.109252	0.710423	0.593346	0.117077	WT	0.90714	0.972751	10	81341274	Gipc3	tss_body
cg28741339	cg28741339_BC21	0.000320754	0.04476	0.0857874	0.534407	0.402269	0.132138	0.437941	0.303211	0.13473	WT	0.893749	0.972246	10	81460848	Celf5	tss_body
cg28741349	cg28741349_BC21	0.000359869	0.0478837	0.0704024	0.528044	0.356019	0.172024	0.386369	0.312402	0.0739665	Kmt2d	0.129872	0.593317	10	81461222	Celf5	tss_body
cg28750381	cg28750381_TC11	0.000334583	0.0459718	-0.0985466	0.463896	0.260826	0.203069	0.568174	0.450564	0.117609	Kmt2d	0.282902	0.734951	10	82630621	Tdg	tss_body
cg28755800	cg28755800_BC21	1.11956e-05	0.00596942	0.0834621	0.81127	0.621383	0.189887	0.666408	0.551045	0.115363	Kmt2d	0.0245232	0.405753	10	83043327	Chst11	tss_body
cg28825239	cg28825239_TC21	0.000108052	0.0253702	-0.0572823	0.769148	0.662228	0.10692	0.825057	0.705021	0.120036	WT	0.914766	0.972751	10	90519926	Anks1b	tss_body
cg28825597	cg28825597_TC11	0.000200248	0.0352814	-0.0884098	0.632856	0.542615	0.0902406	0.743474	0.599529	0.143945	WT	0.871253	0.967286	10	90576381	Anks1b	tss_body
cg28825601	cg28825601_BC21	5.81596e-06	0.00385649	-0.0755438	0.233249	0.148743	0.0845055	0.289814	0.210394	0.0794201	Kmt2d	0.643663	0.905886	10	90576490	Anks1b	tss_body
cg28825609	cg28825609_BC21	0.000144028	0.0297484	-0.0805189	0.299488	0.110811	0.188677	0.317518	0.183292	0.134226	Kmt2d	0.928793	0.973309	10	90576755	Anks1b	tss_body
cg28831962	cg28831962_BC21	3.6329e-05	0.0130598	-0.0789232	0.695567	0.577822	0.117745	0.74281	0.617162	0.125648	WT	0.855761	0.960929	10	91167434	Tmpo	tss_body
cg28851320	cg28851320_TC21	0.000295392	0.0428747	0.0763342	0.398661	0.265135	0.133526	0.317264	0.22165	0.0956138	Kmt2d	0.596047	0.885419	10	93431163	Gm40742	tss_body
cg28873166	cg28873166_TC21	3.905e-05	0.0134622	0.051853	0.748418	0.626513	0.121905	0.664423	0.571675	0.0927479	Kmt2d	0.697348	0.917133	10	95260561	Cradd	tss_body
cg28873260	cg28873260_BC21	9.28172e-07	0.00135407	0.0739381	0.641281	0.483685	0.157595	0.527342	0.383727	0.143615	Kmt2d	0.286867	0.737705	10	95266445	Cradd	tss_body
cg28879838	cg28879838_BC11	0.000191174	0.034514	-0.0619785	0.595357	0.487267	0.108089	0.653007	0.56311	0.0898975	Kmt2d	0.92225	0.973309	10	95790775	4732465J04Rik	tss_body
cg28906306	cg28906306_BC21	0.000148257	0.0300927	-0.108357	0.540444	0.383075	0.15737	0.634806	0.503664	0.131142	Kmt2d	0.0349694	0.423607	10	99328720	NA	NA
cg28915274	cg28915274_BC21	2.54023e-05	0.0103859	-0.0652478	0.30427	0.19352	0.110749	0.33653	0.27072	0.0658099	Kmt2d	0.0790065	0.533756	10	100488208	Tmtc3;Cep290	tss_1500;tss_body
cg28922696	cg28922696_BC21	0.000196906	0.0349425	0.0583047	0.704572	0.515873	0.188699	0.581356	0.46518	0.116176	Kmt2d	0.421454	0.801574	10	102009688	Mgat4c	tss_body
cg28922791	cg28922791_TC21	5.16925e-05	0.0163602	0.056738	0.591632	0.431282	0.16035	0.510198	0.397832	0.112366	Kmt2d	0.248529	0.717558	10	102035145	Mgat4c	tss_body
cg28934521	cg28934521_TC21	0.00014977	0.0302765	-0.0549837	0.53937	0.376956	0.162414	0.579229	0.437307	0.141922	Kmt2d	0.144077	0.603085	10	104455982	NA	NA
cg28946472	cg28946472_BC21	7.77857e-05	0.0210915	-0.0750895	0.356887	0.253856	0.103031	0.441794	0.300083	0.141711	WT	0.265004	0.720817	10	106369700	NA	NA
cg28947143	cg28947143_TC21	2.09803e-05	0.0090986	-0.0613984	0.204903	0.145682	0.0592209	0.287927	0.181042	0.106885	WT	0.244715	0.716962	10	106470906	Ppfia2	tss_body
cg28969844	cg28969844_BC21	4.66741e-05	0.0151925	-0.0730941	0.229479	0.146337	0.0831421	0.293244	0.207575	0.0856691	WT	0.840841	0.955174	10	109665186	NA	NA
cg28971071	cg28971071_TC21	4.69146e-05	0.0152534	-0.0792042	0.355902	0.275542	0.0803601	0.434031	0.339961	0.0940694	WT	0.0264918	0.405955	10	109832937	Nav3	tss_body
cg28977001	cg28977001_TC11	0.000116744	0.0264797	-0.0885645	0.382773	0.230704	0.152068	0.456465	0.357529	0.0989362	Kmt2d	0.33789	0.772941	10	110707910	NA	NA
cg29011697	cg29011697_TC21	4.60174e-06	0.0033464	-0.0750988	0.268305	0.170989	0.0973155	0.329262	0.248405	0.0808567	Kmt2d	0.212293	0.672968	10	115250412	Tbc1d15	tss_body
cg29032328	cg29032328_BC21	3.70514e-06	0.00299123	0.0939575	0.642498	0.404162	0.238336	0.491336	0.328555	0.162781	Kmt2d	0.185822	0.644533	10	117045629	Lrrc10	tss_body
cg29032349	cg29032349_BC11	1.03928e-05	0.0056467	0.0523148	0.620322	0.406037	0.214285	0.537381	0.37875	0.15863	Kmt2d	0.266002	0.722134	10	117046029	Lrrc10	tss_body
cg29073652	cg29073652_TC21	2.79405e-07	0.000657418	0.0856616	0.801146	0.564477	0.236669	0.656546	0.516767	0.139779	Kmt2d	0.12378	0.593317	10	120389093	Hmga2;9230105E05Rik	tss_body;tss_1500
cg29077746	cg29077746_BC21	5.99979e-05	0.0179495	0.0831922	0.574004	0.395984	0.178019	0.416357	0.356695	0.059662	Kmt2d	0.0481843	0.475597	10	120694745	Gm35062	tss_body
cg29077791	cg29077791_TC21	7.56102e-05	0.0207976	0.0686446	0.789656	0.670208	0.119448	0.71371	0.622782	0.0909282	Kmt2d	0.0844303	0.546575	10	120697816	NA	NA
cg29089870	cg29089870_TC21	1.9313e-05	0.00858394	-0.0835813	0.353461	0.237262	0.116199	0.417904	0.323075	0.0948294	Kmt2d	0.151504	0.610646	10	121533397	NA	NA
cg29122503	cg29122503_TC21	1.26369e-06	0.00164909	-0.109287	0.436002	0.305791	0.130211	0.560654	0.423612	0.137042	WT	0.610767	0.885419	10	125265517	Slc16a7	tss_body
cg29139209	cg29139209_TC11	9.54325e-05	0.0235321	0.0503189	0.538491	0.458627	0.0798638	0.485924	0.387997	0.0979268	WT	0.361218	0.786062	10	126966647	Gm30539	tss_body
cg29143524	cg29143524_BC21	2.43473e-06	0.00233055	0.077694	0.439697	0.349655	0.090042	0.35905	0.278283	0.0807668	Kmt2d	0.942034	0.979224	10	127184112	Arhgef25	tss_body
cg29146155	cg29146155_TC21	0.0003478	0.0470635	0.0566867	0.231088	0.138706	0.0923814	0.154567	0.0900195	0.0645471	Kmt2d	0.0271652	0.405955	10	127325970	Arhgap9	tss_body
cg29147493	cg29147493_TC21	4.83143e-06	0.00344334	0.0559335	0.611293	0.483911	0.127383	0.545355	0.435712	0.109643	Kmt2d	0.425297	0.807335	10	127421337	R3hdm2	tss_body
cg29150255	cg29150255_BC21	3.98787e-05	0.0136983	0.0771456	0.642694	0.505164	0.13753	0.550315	0.424499	0.125817	Kmt2d	0.156296	0.611772	10	127583512	Lrp1	tss_body
cg29151118	cg29151118_BC21	0.000126611	0.0276847	-0.0528605	0.205144	0.103039	0.102105	0.222413	0.156358	0.0660555	Kmt2d	0.413491	0.798516	10	127636822	Gm40802	tss_body
cg29157971	cg29157971_TC11	1.80847e-05	0.00823	-0.100055	0.381329	0.25625	0.125078	0.435898	0.356623	0.0792745	Kmt2d	0.0744961	0.533756	10	128211175	Spryd4	tss_body
cg29162332	cg29162332_BC11	1.46629e-06	0.00173881	-0.0956223	0.285067	0.184717	0.10035	0.369891	0.291204	0.0786877	Kmt2d	0.52874	0.862242	10	128495054	Myl6;Myl6b	tss_1500;tss_body
cg29162336	cg29162336_TC21	0.000230838	0.0375839	-0.0994599	0.485804	0.278782	0.207021	0.525666	0.386752	0.138915	Kmt2d	0.420193	0.801574	10	128495196	Myl6;Myl6b	tss_1500;tss_body
cg29167798	cg29167798_BC21	8.18992e-05	0.0217125	-0.0620348	0.3184	0.21299	0.10541	0.39027	0.282173	0.108097	WT	0.878213	0.968457	10	128924021	Bloc1s1	tss_1500
cg29167802	cg29167802_BC21	1.02607e-05	0.00560568	-0.0763312	0.535493	0.441369	0.0941247	0.623467	0.539184	0.0842823	Kmt2d	0.572049	0.87868	10	128924104	Bloc1s1	tss_1500
cg29171548	cg29171548_BC11	0.000139619	0.0291622	-0.107831	0.589581	0.439408	0.150173	0.687321	0.577025	0.110297	Kmt2d	0.0764659	0.533756	10	129658908	Olfr800	tss_1500
cg29188741	cg29188741_TC21	3.74094e-05	0.0131867	0.0713713	0.472261	0.284561	0.1877	0.328361	0.248185	0.0801756	Kmt2d	0.0259339	0.405753	11	4203928	Tbc1d10a	tss_body
cg29188742	cg29188742_BC21	7.77587e-07	0.00124149	0.0708834	0.52499	0.354344	0.170646	0.405927	0.303177	0.10275	Kmt2d	0.0703116	0.533756	11	4204027	Tbc1d10a	tss_body
cg29208447	cg29208447_TC11	3.98077e-12	5.68834e-07	-0.186009	0.0973069	0.0218965	0.0754104	0.270709	0.209048	0.06166	Kmt2d	0.757294	0.943681	11	5902104	Gck	tss_body
cg29208448	cg29208448_BC21	2.8148e-11	1.51216e-06	-0.210301	0.260589	0.121219	0.13937	0.461178	0.366908	0.0942695	Kmt2d	0.591616	0.885419	11	5902116	Gck	tss_body
cg29211893	cg29211893_BC21	4.69844e-06	0.00339081	0.0588216	0.234333	0.147096	0.0872373	0.139526	0.0953601	0.0441657	Kmt2d	0.228344	0.6946	11	6179370	Nudcd3	tss_body
cg29211931	cg29211931_BC21	7.90386e-05	0.0212498	0.0865505	0.708742	0.578852	0.129889	0.604381	0.504044	0.100337	Kmt2d	0.225321	0.692861	11	6183004	Nudcd3	tss_body
cg29252587	cg29252587_TC21	6.34338e-06	0.00407389	0.0811256	0.453419	0.308804	0.144615	0.329097	0.259997	0.0691004	Kmt2d	0.0179405	0.405753	11	11973406	Grb10	tss_body
cg29277329	cg29277329_TC21	1.10605e-05	0.0059084	-0.09482	0.524074	0.290359	0.233716	0.509512	0.369682	0.13983	Kmt2d	0.389307	0.790805	11	17053606	Cnrip1	tss_body
cg29297542	cg29297542_BC11	7.08909e-06	0.00440545	0.0552509	0.799507	0.696898	0.102608	0.741043	0.633446	0.107598	WT	0.907981	0.972751	11	19935717	Spred2	tss_body
cg29306596	cg29306596_BC21	0.00033872	0.0462988	-0.0886518	0.307406	0.203679	0.103727	0.412811	0.256798	0.156013	WT	0.954844	0.984394	11	20831985	Lgalsl	tss_1500
cg29332059	cg29332059_TC21	0.000259165	0.0402136	0.0567122	0.40399	0.279292	0.124698	0.344024	0.23888	0.105144	Kmt2d	0.284348	0.735717	11	24254908	Gm33440	tss_body
cg29380221	cg29380221_TC11	2.83087e-07	0.000657418	0.0760176	0.842352	0.812333	0.0300188	0.790835	0.671335	0.119501	WT	0.0404391	0.44351	11	32545733	Stk10	tss_body
cg29411873	cg29411873_TC21	1.5564e-06	0.00182297	0.0961607	0.591569	0.470109	0.12146	0.523988	0.385844	0.138144	WT	0.355436	0.783982	11	35874068	Wwc1	tss_body
cg29431046	cg29431046_TC21	2.99054e-06	0.00267921	-0.0765257	0.191295	0.156322	0.0349726	0.322916	0.196175	0.126741	WT	0.0404956	0.44351	11	38681363	NA	NA
cg29488729	cg29488729_TC21	7.75382e-05	0.0210915	-0.0560347	0.554309	0.360072	0.194238	0.556757	0.4444	0.112358	Kmt2d	0.536953	0.865207	11	47304982	Sgcd	tss_body
cg29495261	cg29495261_TC11	6.38209e-05	0.0187232	-0.110363	0.705025	0.560064	0.144961	0.813292	0.673894	0.139398	Kmt2d	0.10946	0.585376	11	48600165	NA	NA
cg29496933	cg29496933_TC21	0.000271652	0.0411934	-0.0950597	0.368601	0.196028	0.172573	0.435599	0.354175	0.081424	Kmt2d	0.302022	0.746419	11	48801722	Rack1;Snord96a;Snord95	tss_body;tss_1500;tss_1500
cg29501864	cg29501864_BC21	0.000209374	0.03609	-0.105266	0.512049	0.265866	0.246183	0.509003	0.360403	0.1486	Kmt2d	0.991905	0.995016	11	49436652	NA	NA
cg29525742	cg29525742_BC21	3.74667e-05	0.0131867	0.0764093	0.465305	0.382692	0.082613	0.417857	0.296005	0.121853	WT	0.812387	0.947936	11	51647098	N4bp3	tss_body
cg29558780	cg29558780_BC21	0.000253811	0.039834	0.0716845	0.69369	0.487822	0.205868	0.569611	0.443366	0.126245	Kmt2d	0.0260132	0.405753	11	54820409	Lyrm7os	tss_body
cg29565449	cg29565449_BC21	3.64288e-05	0.0130722	-0.0845537	0.478586	0.339701	0.138884	0.58775	0.436946	0.150804	WT	0.917021	0.972751	11	55418505	Sparc	tss_body
cg29566228	cg29566228_BC21	2.50973e-07	0.000618327	-0.0840668	0.222608	0.176453	0.0461545	0.329463	0.24849	0.0809735	WT	0.562072	0.876191	11	55471007	G3bp1	tss_body
cg29587487	cg29587487_BC21	3.61532e-05	0.0130293	0.0686794	0.221717	0.116929	0.104788	0.116321	0.0690279	0.0472931	Kmt2d	0.00992449	0.383491	11	58102862	Cnot8	tss_body
cg29608276	cg29608276_TC21	0.000339306	0.0463088	0.0543017	0.632039	0.454888	0.177151	0.539574	0.416403	0.123172	Kmt2d	0.253358	0.718297	11	59898521	NA	NA
cg29611850	cg29611850_BC21	8.76122e-11	3.12985e-06	0.124412	0.410271	0.272944	0.137327	0.247718	0.172551	0.0751664	Kmt2d	0.146418	0.605353	11	60188709	Rai1	tss_body
cg29612610	cg29612610_TC21	0.000226374	0.0372456	0.0903495	0.526468	0.395176	0.131292	0.418936	0.340136	0.0788004	Kmt2d	0.013035	0.405753	11	60231977	Tom1l2	tss_body
cg29624713	cg29624713_TC11	0.000177066	0.0330098	-0.0683177	0.68879	0.527411	0.161379	0.706345	0.600314	0.106032	Kmt2d	0.222095	0.689574	11	61341917	Slc47a2	tss_body
cg29639333	cg29639333_TC21	3.75644e-05	0.0132049	-0.0710394	0.540717	0.429534	0.111184	0.635281	0.495002	0.140279	WT	0.568407	0.876454	11	62746658	NA	NA
cg29686792	cg29686792_TC21	0.000335995	0.046099	0.0537157	0.838728	0.7207	0.118028	0.770774	0.664342	0.106432	Kmt2d	0.314792	0.76104	11	68146193	Stx8	tss_body
cg29687264	cg29687264_BC21	0.000162986	0.0314482	0.0531012	0.571684	0.501671	0.0700134	0.527747	0.446091	0.0816564	WT	0.553879	0.873425	11	68189094	Stx8	tss_body
cg29691317	cg29691317_TC21	1.78983e-05	0.00815817	0.0694398	0.22355	0.117714	0.105837	0.144426	0.0550181	0.0894078	Kmt2d	0.666704	0.908377	11	68498662	NA	NA
cg29691631	cg29691631_BC21	5.60411e-05	0.0172567	-0.0775203	0.348161	0.256396	0.0917652	0.413279	0.330768	0.0825113	Kmt2d	0.926351	0.973309	11	68531629	Pik3r6	tss_body
cg29691906	cg29691906_BC21	0.000310479	0.0440301	-0.0907111	0.463253	0.343437	0.119816	0.538597	0.421546	0.117051	Kmt2d	0.909001	0.972751	11	68554132	NA	NA
cg29691932	cg29691932_TC11	1.76491e-05	0.00812232	-0.105098	0.369723	0.232603	0.13712	0.43197	0.319041	0.112928	Kmt2d	0.332553	0.769835	11	68556100	Mfsd6l	tss_200
cg29708316	cg29708316_BC21	1.14899e-05	0.00603758	0.0704876	0.778816	0.693867	0.0849494	0.704605	0.594104	0.110501	WT	0.739854	0.933064	11	69655377	Sox15	tss_body
cg29708327	cg29708327_BC11	0.000187176	0.0340721	0.0620344	0.68293	0.605038	0.0778922	0.619785	0.563504	0.056281	Kmt2d	0.379422	0.790805	11	69655569	Sox15	tss_body
cg29715645	cg29715645_BC21	0.000358433	0.0478666	0.0533452	0.729299	0.569846	0.159453	0.637801	0.522102	0.115699	Kmt2d	0.270977	0.725222	11	70056935	Asgr1	tss_body
cg29717442	cg29717442_TC11	1.36481e-08	8.86476e-05	-0.133025	0.841468	0.699217	0.142251	0.941223	0.887331	0.0538919	Kmt2d	0.00100876	0.317915	11	70215745	Slc16a11	tss_body
cg29723754	cg29723754_TC21	2.2152e-06	0.00224498	0.0644413	0.733529	0.610037	0.123492	0.634954	0.561808	0.0731458	Kmt2d	0.154284	0.610646	11	70658201	Eno3	tss_body
cg29725816	cg29725816_TC21	0.000343314	0.0466997	0.0512109	0.581974	0.437663	0.144311	0.535951	0.368928	0.167023	WT	0.473341	0.841255	11	70805001	Scimp	tss_body
cg29754275	cg29754275_BC21	0.000257758	0.0401007	-0.0716996	0.494483	0.392903	0.10158	0.603818	0.4615	0.142318	WT	0.989465	0.994821	11	74457287	Rap1gap2	tss_body
cg29765440	cg29765440_TC21	8.1355e-05	0.0216284	0.0696576	0.287711	0.1887	0.0990114	0.189308	0.133214	0.0560939	Kmt2d	0.000212464	0.117046	11	75410367	Serpinf1	tss_body
cg29775864	cg29775864_TC11	4.37508e-05	0.014556	-0.0945223	0.644301	0.506968	0.137333	0.726266	0.616738	0.109528	Kmt2d	0.427896	0.807798	11	76244506	Rnmtl1;Glod4	tss_body;tss_1500
cg29781544	cg29781544_BC11	0.000358969	0.0478837	-0.0515605	0.802114	0.730304	0.0718095	0.833235	0.790738	0.0424969	Kmt2d	0.03885	0.434491	11	76696415	Tusc5	tss_body
cg29791891	cg29791891_BC21	0.000136115	0.0287053	0.0561301	0.363279	0.268336	0.0949433	0.284907	0.224668	0.0602386	Kmt2d	0.0217692	0.405753	11	77772262	Myo18a	tss_body
cg29791892	cg29791892_BC21	6.93755e-07	0.00117319	0.0896483	0.450402	0.33649	0.113913	0.364194	0.275802	0.0883917	Kmt2d	0.00923296	0.383491	11	77772313	Myo18a	tss_body
cg29812519	cg29812519_BC21	8.61271e-05	0.0221751	-0.0806265	0.570214	0.42855	0.141664	0.659443	0.508365	0.151078	WT	0.459349	0.830068	11	79514219	Nf1;Evi2b;Gm21975	tss_body;tss_body;tss_body
cg29822654	cg29822654_BC21	4.21724e-07	0.000854787	-0.0848818	0.186069	0.11122	0.0748497	0.277562	0.211036	0.0665258	Kmt2d	0.682247	0.909783	11	80385315	Zfp207	tss_body
cg29822658	cg29822658_TC21	0.000118792	0.0267109	-0.0767856	0.340102	0.217179	0.122923	0.408045	0.312275	0.0957702	Kmt2d	0.894539	0.972246	11	80386245	Zfp207	tss_body
cg29822660	cg29822660_TC21	5.83846e-05	0.0176867	-0.105486	0.34723	0.15741	0.18982	0.386524	0.243269	0.143255	Kmt2d	0.567688	0.876191	11	80386499	Zfp207	tss_body
cg29836351	cg29836351_BC11	6.44669e-05	0.0187368	-0.088869	0.353096	0.238154	0.114942	0.42669	0.346082	0.0806075	Kmt2d	0.285866	0.737705	11	81897621	Asic2;LOC108167853	tss_body;tss_body
cg29836353	cg29836353_TC11	0.000196582	0.0349425	-0.0797978	0.574728	0.456943	0.117784	0.64045	0.554212	0.0862374	Kmt2d	0.595169	0.885419	11	81897666	Asic2;LOC108167853	tss_body;tss_body
cg29853507	cg29853507_TC21	0.000106058	0.0250915	0.0592949	0.782632	0.559194	0.223438	0.721378	0.57678	0.144598	Kmt2d	0.0204025	0.405753	11	83715245	NA	NA
cg29871824	cg29871824_BC21	1.3177e-05	0.0066184	0.0609967	0.641605	0.527906	0.113699	0.571631	0.46504	0.106591	Kmt2d	0.530583	0.862242	11	85525650	Bcas3	tss_body
cg29879635	cg29879635_TC21	9.83588e-06	0.00545994	-0.0814217	0.22835	0.126991	0.101359	0.311834	0.230346	0.0814876	Kmt2d	0.755238	0.942721	11	86256773	Brip1os;Ints2	tss_body;tss_body
cg29879636	cg29879636_BC11	0.000275721	0.0414948	-0.0626467	0.222035	0.127125	0.0949101	0.269458	0.200741	0.0687174	Kmt2d	0.153765	0.610646	11	86256816	Brip1os;Ints2	tss_body;tss_body
cg29882820	cg29882820_TC21	0.000247949	0.039215	-0.131328	0.45871	0.27178	0.18693	0.578852	0.422975	0.155877	Kmt2d	0.626303	0.899783	11	86584165	Vmp1;Mir21a	tss_body;tss_200
cg29890362	cg29890362_TC11	0.000163159	0.0314482	-0.068254	0.668588	0.531237	0.137351	0.713797	0.633053	0.0807438	Kmt2d	0.368644	0.788051	11	87359612	Gm33937;Ppm1e	tss_body;tss_1500
cg29896001	cg29896001_TC21	7.77109e-05	0.0210915	-0.0621669	0.450265	0.297124	0.15314	0.514003	0.366052	0.14795	Kmt2d	0.628184	0.901358	11	87829022	NA	NA
cg29896646	cg29896646_BC11	0.000377824	0.0491258	-0.0781963	0.723696	0.577318	0.146378	0.779685	0.675049	0.104637	Kmt2d	0.0952182	0.564948	11	87871525	Epx	tss_body
cg29898920	cg29898920_TC21	6.66961e-05	0.0190611	-0.128612	0.597743	0.432439	0.165305	0.704764	0.541699	0.163065	Kmt2d	0.252734	0.718297	11	88069681	Vezf1	tss_body
cg29899599	cg29899599_TC21	4.78856e-05	0.0154636	0.0542587	0.727079	0.53477	0.192308	0.633945	0.496774	0.137171	Kmt2d	0.582645	0.88308	11	88116458	Cuedc1	tss_body
cg29899848	cg29899848_BC21	3.36215e-06	0.00280865	0.066443	0.676597	0.506551	0.170046	0.581951	0.456564	0.125387	Kmt2d	0.728262	0.930848	11	88138933	Cuedc1	tss_body
cg29899857	cg29899857_BC21	3.66623e-05	0.0130722	0.0793671	0.576346	0.446749	0.129596	0.472695	0.361094	0.111601	Kmt2d	0.569637	0.876955	11	88139259	Cuedc1	tss_body
cg29900663	cg29900663_BC21	2.67611e-05	0.0107568	0.0955897	0.445537	0.291113	0.154423	0.299705	0.18641	0.113295	Kmt2d	0.322888	0.766021	11	88193548	Cuedc1;Mrps23	tss_body;tss_1500
cg29925121	cg29925121_BC21	4.28732e-06	0.00325758	0.093032	0.749299	0.646909	0.10239	0.676027	0.519295	0.156732	WT	0.355954	0.783982	11	90356738	Hlf	tss_body
cg29951506	cg29951506_TC21	0.000275683	0.0414948	-0.0587253	0.745209	0.558018	0.187192	0.815811	0.619096	0.196715	WT	0.446979	0.825727	11	94355470	Abcc3	tss_body
cg29952522	cg29952522_TC21	6.36076e-05	0.0187214	-0.0549219	0.388483	0.300196	0.088287	0.45234	0.33869	0.113651	WT	0.773164	0.945942	11	94433771	Cacna1g	tss_body
cg29954713	cg29954713_BC21	7.07281e-05	0.019856	0.0745142	0.833102	0.685809	0.147293	0.718201	0.616587	0.101613	Kmt2d	0.0237651	0.405753	11	94565366	Acsf2;Chad	tss_body;tss_body
cg29954820	cg29954820_TC21	0.000186391	0.0339725	0.0718224	0.474502	0.322732	0.15177	0.355295	0.260278	0.095017	Kmt2d	0.511193	0.854124	11	94570868	Acsf2	tss_body
cg29965256	cg29965256_TC21	3.65064e-05	0.0130722	0.0773165	0.424404	0.311991	0.112412	0.317562	0.244414	0.0731477	Kmt2d	0.0762358	0.533756	11	95370104	Fam117a	tss_body
cg29971528	cg29971528_TC21	0.000221954	0.0369637	0.0704896	0.403596	0.242684	0.160913	0.259366	0.210306	0.0490607	Kmt2d	0.00508375	0.383491	11	95835786	Abi3	tss_body
cg29971560	cg29971560_BC21	0.000351456	0.047245	0.0750537	0.666143	0.54264	0.123504	0.577512	0.474722	0.102791	Kmt2d	0.240574	0.713689	11	95837829	Abi3	tss_body
cg29973562	cg29973562_BC11	0.000111495	0.0258009	0.0637375	0.862399	0.680565	0.181834	0.788367	0.705448	0.0829191	Kmt2d	0.237532	0.71004	11	95991548	Igf2bp1	tss_body
cg29980328	cg29980328_BC21	7.71981e-05	0.0210456	-0.0540534	0.7448	0.52724	0.217559	0.686787	0.580277	0.10651	Kmt2d	0.784114	0.946263	11	96404284	NA	NA
cg29987465	cg29987465_BC21	1.19101e-05	0.00619381	-0.104591	0.575324	0.437297	0.138026	0.618401	0.534376	0.0840251	Kmt2d	0.481141	0.841379	11	96929038	Prr15l	tss_body
cg29987470	cg29987470_BC21	0.00026348	0.0405713	-0.0783009	0.75006	0.635905	0.114155	0.801314	0.70992	0.0913933	Kmt2d	0.981501	0.994377	11	96929267	Prr15l	tss_body
cg29988779	cg29988779_TC11	8.46012e-05	0.0220921	-0.0784562	0.6667	0.534372	0.132328	0.722665	0.654175	0.0684894	Kmt2d	0.0185324	0.405753	11	97013473	Sp6	tss_200
cg29988783	cg29988783_BC21	3.14857e-05	0.0118244	-0.0637934	0.695193	0.4742	0.220993	0.699482	0.593882	0.1056	Kmt2d	0.133222	0.596699	11	97013616	Sp6	tss_body
cg29991098	cg29991098_TC21	0.00016635	0.0317578	0.0636504	0.644382	0.470958	0.173424	0.560862	0.458198	0.102663	Kmt2d	0.00694212	0.383491	11	97146133	Tbkbp1	tss_body
cg29996020	cg29996020_TC21	0.000241258	0.0386054	0.0506371	0.848817	0.787784	0.0610328	0.825041	0.731714	0.0933267	WT	0.385894	0.790805	11	97500091	Arhgap23;4933428G20Rik	tss_body;tss_body
cg30015562	cg30015562_TC11	2.83004e-06	0.00258403	0.0961276	0.498886	0.422711	0.0761752	0.416251	0.313202	0.103049	WT	0.865809	0.966782	11	98767908	Thra	tss_body
cg30015565	cg30015565_TC21	6.50555e-10	9.78541e-06	0.102679	0.899595	0.829123	0.0704721	0.796083	0.702094	0.0939888	WT	0.634615	0.901358	11	98768278	Thra;Nr1d1	tss_body;tss_body
cg30015567	cg30015567_BC21	8.25607e-08	0.000287745	0.0909232	0.895012	0.753427	0.141585	0.788215	0.689818	0.0983965	Kmt2d	0.632256	0.901358	11	98768314	Thra;Nr1d1	tss_body;tss_body
cg30015572	cg30015572_BC11	4.10148e-08	0.000183151	0.119756	0.956374	0.823383	0.132991	0.818433	0.704012	0.11442	Kmt2d	0.900688	0.972451	11	98768370	Thra;Nr1d1	tss_body;tss_body
cg30019094	cg30019094_BC21	0.000340986	0.0464493	0.0647991	0.685643	0.520714	0.164929	0.570761	0.497342	0.0734193	Kmt2d	0.119158	0.593317	11	98965002	Rara	tss_body
cg30038276	cg30038276_TC21	4.4042e-06	0.00330363	0.0588553	0.766911	0.634425	0.132486	0.694987	0.598916	0.0960711	Kmt2d	0.554875	0.873563	11	100657358	Zfp385c	tss_body
cg30060923	cg30060923_BC11	1.50937e-05	0.00726586	0.0557707	0.860259	0.706406	0.153853	0.786368	0.707941	0.0784269	Kmt2d	0.181972	0.643134	11	102224869	Hdac5	tss_body
cg30064187	cg30064187_BC21	6.84978e-05	0.019464	-0.092783	0.417716	0.311027	0.10669	0.524582	0.40332	0.121262	WT	0.792018	0.947302	11	102406579	Slc25a39	tss_body
cg30112211	cg30112211_BC11	0.00022852	0.0374014	0.0946264	0.534824	0.379831	0.154993	0.415187	0.291912	0.123275	Kmt2d	0.316085	0.76104	11	106572163	Tex2	tss_body
cg30122880	cg30122880_TC21	8.03557e-05	0.0214985	0.0575736	0.605402	0.442925	0.162478	0.489463	0.412589	0.0768739	Kmt2d	0.0458489	0.466958	11	107407965	Pitpnc1	tss_body
cg30124551	cg30124551_TC21	5.88313e-06	0.00388301	0.0788918	0.566793	0.375649	0.191144	0.476623	0.357824	0.118799	Kmt2d	0.019989	0.405753	11	107539237	NA	NA
cg30146590	cg30146590_BC21	0.000221819	0.0369637	0.098007	0.489129	0.33089	0.158239	0.336072	0.256619	0.0794533	Kmt2d	0.081115	0.533756	11	109494893	Arsg	tss_body
cg30207679	cg30207679_BC21	2.14383e-06	0.00219601	0.0579803	0.689354	0.513969	0.175384	0.638629	0.485466	0.153162	Kmt2d	0.819479	0.947936	11	115217925	Tmem104	tss_body
cg30211784	cg30211784_TC21	0.000354451	0.047469	-0.0825572	0.633539	0.519343	0.114196	0.691985	0.598956	0.093029	Kmt2d	0.0643683	0.533756	11	115436278	NA	NA
cg30222672	cg30222672_TC11	2.31731e-06	0.00228323	0.12168	0.856177	0.687463	0.168714	0.726634	0.610834	0.1158	Kmt2d	0.976964	0.992481	11	116106283	Trim47	tss_body
cg30227623	cg30227623_BC21	0.000369285	0.0484342	0.0671853	0.379055	0.238354	0.140701	0.313028	0.198724	0.114304	Kmt2d	0.18136	0.643134	11	116369218	Rnf157	tss_body
cg30243138	cg30243138_TC21	5.60951e-05	0.0172567	0.0579848	0.250239	0.148315	0.101923	0.170761	0.106675	0.0640856	Kmt2d	0.187918	0.647341	11	117319023	2023-09-09	tss_body
cg30243268	cg30243268_BC21	0.000172346	0.0324259	0.0648395	0.247431	0.144399	0.103032	0.159996	0.0908226	0.0691732	Kmt2d	0.29867	0.742797	11	117327829	2023-09-09	tss_body
cg30245320	cg30245320_TC21	1.63205e-05	0.00767418	0.068693	0.477689	0.36907	0.108619	0.381214	0.30892	0.072294	Kmt2d	0.397206	0.790805	11	117462392	LOC108167873	tss_body
cg30245323	cg30245323_TC21	0.000159011	0.0311473	0.0820112	0.507451	0.390744	0.116707	0.415266	0.271239	0.144027	WT	0.950873	0.982835	11	117462462	LOC108167873	tss_body
cg30248071	cg30248071_TC21	0.000163738	0.0314482	0.106515	0.643592	0.451984	0.191608	0.476401	0.383476	0.0929244	Kmt2d	0.15763	0.613262	11	117686334	Tnrc6c	tss_body
cg30259587	cg30259587_BC21	0.000128768	0.0279005	-0.0865011	0.556034	0.406967	0.149067	0.612479	0.495106	0.117373	Kmt2d	0.261857	0.719812	11	118436525	C1qtnf1	tss_body
cg30266622	cg30266622_BC21	0.000359284	0.0478837	-0.0647073	0.543664	0.436851	0.106813	0.62334	0.506957	0.116383	WT	0.665126	0.908377	11	118932058	NA	NA
cg30271063	cg30271063_TC21	8.63012e-05	0.0221811	0.0795003	0.770973	0.627956	0.143017	0.703247	0.59599	0.107257	Kmt2d	0.047051	0.470216	11	119160356	Tbc1d16	tss_body
cg30289403	cg30289403_TC21	4.62912e-05	0.0151082	-0.058489	0.583139	0.487387	0.0957517	0.630131	0.539114	0.0910175	Kmt2d	0.773043	0.945942	11	120356446	NA	NA
cg30293071	cg30293071_TC11	7.60463e-05	0.0208362	-0.159567	0.543086	0.311299	0.231787	0.656503	0.546266	0.110237	Kmt2d	0.0163898	0.405753	11	120597319	Alyref;Anapc11	tss_body;tss_1500
cg30315740	cg30315740_BC11	0.00010485	0.0248827	-0.0601006	0.653283	0.576847	0.0764359	0.716267	0.649294	0.0669725	Kmt2d	0.466384	0.835104	12	3791394	NA	NA
cg30348835	cg30348835_BC21	0.000316248	0.0445229	0.0623019	0.817419	0.669059	0.14836	0.705277	0.605672	0.0996047	Kmt2d	0.235101	0.707648	12	8353447	NA	NA
cg30387577	cg30387577_TC21	0.000279717	0.0418151	-0.0970745	0.556382	0.426573	0.12981	0.663896	0.509942	0.153954	WT	0.824643	0.947936	12	13921260	NA	NA
cg30491882	cg30491882_TC21	0.000106518	0.0251379	-0.0898656	0.745903	0.506934	0.23897	0.740847	0.629181	0.111665	Kmt2d	0.162693	0.619396	12	28634601	Rps7	tss_body
cg30515948	cg30515948_TC21	1.31713e-05	0.0066184	0.0697656	0.715185	0.562315	0.15287	0.659388	0.472165	0.187224	WT	0.857747	0.961148	12	31532451	Slc26a4	tss_body
cg30527799	cg30527799_BC21	0.000145687	0.0299003	0.0721624	0.620487	0.517549	0.102937	0.523094	0.448403	0.0746916	Kmt2d	0.140631	0.601252	12	33061975	Cdhr3	tss_body
cg30586805	cg30586805_TC21	1.37863e-05	0.00682844	-0.111327	0.579261	0.394288	0.184973	0.65625	0.555674	0.100575	Kmt2d	0.099679	0.572556	12	42662129	NA	NA
cg30637140	cg30637140_TC21	7.89691e-05	0.0212498	-0.0858141	0.525443	0.448324	0.0771197	0.621547	0.524691	0.0968553	WT	0.327475	0.769835	12	52006745	Dtd2	tss_1500
cg30652569	cg30652569_BC21	3.7925e-08	0.000172042	-0.109589	0.18858	0.125285	0.0632949	0.325784	0.226389	0.0993945	WT	0.068604	0.533756	12	53842343	Npas3;Gm35614	tss_body;tss_body
cg30656029	cg30656029_BC21	0.000294761	0.0428048	0.0616186	0.68609	0.590772	0.0953178	0.669532	0.477055	0.192476	WT	0.480189	0.841379	12	54192876	Egln3	tss_body
cg30660541	cg30660541_TC21	0.000253003	0.0397941	0.0511988	0.639657	0.449878	0.189779	0.554837	0.424877	0.12996	Kmt2d	0.581005	0.882267	12	54652855	Sptssa	tss_body
cg30729388	cg30729388_BC21	0.00011325	0.0261015	-0.0603116	0.545634	0.430016	0.115618	0.564863	0.472561	0.0923025	Kmt2d	0.28227	0.734951	12	65932047	NA	NA
cg30754975	cg30754975_TC21	9.53499e-05	0.0235321	-0.0523219	0.256931	0.167033	0.0898979	0.296484	0.227412	0.0690716	Kmt2d	0.681234	0.909783	12	69907770	Atl1	tss_body
cg30791304	cg30791304_BC21	0.000345646	0.046883	0.0577075	0.287445	0.198886	0.0885583	0.222318	0.153999	0.068319	Kmt2d	0.607037	0.885419	12	73334389	Slc38a6	tss_body
cg30801291	cg30801291_BC11	0.000254505	0.0398768	-0.0559035	0.202265	0.10354	0.098725	0.251545	0.174748	0.0767972	Kmt2d	0.126614	0.593317	12	74285007	1700086L19Rik	tss_body
cg30820427	cg30820427_TC21	0.000108213	0.0253702	-0.0768744	0.326367	0.155992	0.170376	0.354831	0.263314	0.0915171	Kmt2d	0.348896	0.781351	12	76417440	Ppp1r36	tss_200
cg30822159	cg30822159_BC11	4.97846e-06	0.00350517	0.0995893	0.83315	0.735183	0.0979672	0.754617	0.597921	0.156696	WT	0.237937	0.71004	12	76547056	Plekhg3;AI463170	tss_body;tss_body
cg30822240	cg30822240_TC21	1.02977e-05	0.00560568	0.0876853	0.637427	0.508236	0.129191	0.545347	0.433835	0.111512	Kmt2d	0.220153	0.687089	12	76552709	Plekhg3	tss_body
cg30830339	cg30830339_TC21	0.000146821	0.0300144	-0.0954414	0.519137	0.406695	0.112442	0.66613	0.478794	0.187336	WT	0.382895	0.790805	12	77237617	Fut8	tss_1500
cg30849402	cg30849402_TC21	0.000301329	0.0432063	0.0943607	0.480276	0.217717	0.262559	0.253547	0.163965	0.0895828	Kmt2d	0.0151872	0.405753	12	79843619	Rad51b	tss_body
cg30851882	cg30851882_BC21	3.39925e-05	0.0124974	0.0599234	0.799863	0.567733	0.23213	0.704941	0.545632	0.159309	Kmt2d	0.456924	0.830068	12	80091360	NA	NA
cg30858232	cg30858232_BC21	4.15476e-07	0.000852162	-0.159445	0.515269	0.371372	0.143897	0.658191	0.544645	0.113546	Kmt2d	0.583925	0.884181	12	80644937	Erh;Slc39a9	tss_1500;tss_body
cg30871243	cg30871243_TC21	1.62012e-07	0.000458152	0.106319	0.406119	0.324701	0.0814185	0.293251	0.201709	0.0915424	WT	0.148892	0.608227	12	81971525	Pcnx	tss_body
cg30894654	cg30894654_TC21	4.18039e-05	0.014039	0.0763428	0.476933	0.359512	0.117421	0.408518	0.281496	0.127022	WT	0.493746	0.851046	12	84205882	Elmsan1	tss_body
cg30930614	cg30930614_BC21	5.73308e-07	0.0010503	0.0860482	0.430563	0.293782	0.136781	0.29238	0.238256	0.0541245	Kmt2d	0.00718421	0.383491	12	87157322	Gstz1	tss_body
cg30932227	cg30932227_TC21	0.000339058	0.0463088	-0.0662901	0.528776	0.415718	0.113057	0.599156	0.506869	0.0922874	Kmt2d	0.435959	0.814367	12	87300901	Ism2	tss_1500
cg30932499	cg30932499_BC21	0.000196393	0.0349425	0.0529924	0.669447	0.469358	0.20009	0.604501	0.483437	0.121064	Kmt2d	0.249861	0.717558	12	87332405	Sptlc2	tss_body
cg30933575	cg30933575_BC21	2.62817e-05	0.0105988	-0.070737	0.250551	0.158779	0.0917715	0.32621	0.215309	0.110901	WT	0.924309	0.973309	12	87444608	Slirp;Alkbh1;Nrp	tss_body;tss_1500;tss_1500
cg30960539	cg30960539_TC11	0.000350677	0.0472255	0.0924529	0.3753	0.20221	0.17309	0.24585	0.128567	0.117283	Kmt2d	0.868062	0.966782	12	91764136	Ston2	tss_body
cg30979148	cg30979148_TC11	0.000203399	0.0355889	-0.0725221	0.250349	0.115377	0.134972	0.328521	0.173503	0.155018	WT	0.927784	0.973309	12	95466942	NA	NA
cg30980493	cg30980493_BC21	0.000227864	0.0373403	-0.0792494	0.37278	0.240332	0.132447	0.45932	0.324747	0.134573	WT	0.886716	0.969817	12	95698339	Flrt2	tss_body
cg30985251	cg30985251_TC21	4.1505e-05	0.0139794	0.0727904	0.554322	0.311027	0.243295	0.433226	0.279706	0.15352	Kmt2d	0.462014	0.830068	12	96734234	NA	NA
cg31015022	cg31015022_TC21	0.000172242	0.0324259	0.0603755	0.828268	0.652421	0.175847	0.74536	0.608803	0.136558	Kmt2d	0.353176	0.783257	12	100130141	Nrde2	tss_body
cg31018454	cg31018454_BC21	4.77941e-05	0.0154522	0.060834	0.719769	0.600037	0.119732	0.704647	0.532082	0.172565	WT	0.940378	0.978333	12	100406388	Ttc7b	tss_body
cg31036858	cg31036858_TC11	2.43493e-05	0.0101353	-0.120353	0.282036	0.0856972	0.196339	0.370138	0.273043	0.0970949	Kmt2d	0.128186	0.593317	12	102553912	Chga	tss_1500
cg31038206	cg31038206_TC21	2.28231e-06	0.00227093	0.0757953	0.554792	0.448511	0.106282	0.456561	0.386191	0.0703701	Kmt2d	0.0834576	0.544688	12	102644508	Itpk1	tss_body
cg31038950	cg31038950_BC21	4.02618e-05	0.0137309	0.092274	0.43529	0.258617	0.176673	0.285896	0.197731	0.0881648	Kmt2d	0.170858	0.632391	12	102695823	Itpk1;Gm40559	tss_body;tss_200
cg31038984	cg31038984_BC11	3.82039e-06	0.00305835	0.088395	0.87976	0.811625	0.068135	0.81843	0.665644	0.152786	WT	0.0348639	0.423607	12	102697427	Itpk1;Gm40559	tss_body;tss_body
cg31039353	cg31039353_TC11	4.58371e-06	0.00334179	0.0945052	0.613184	0.516121	0.0970629	0.521632	0.405195	0.116436	WT	0.49023	0.849271	12	102714317	Gm30296	tss_body
cg31062561	cg31062561_TC21	0.000139693	0.0291622	0.0788666	0.60655	0.467856	0.138694	0.500233	0.385504	0.114729	Kmt2d	0.480247	0.841379	12	105005586	Syne3;Gm31742	tss_body;tss_body
cg31063041	cg31063041_TC11	0.000163555	0.0314482	-0.127013	0.816807	0.607552	0.209255	0.866473	0.773657	0.0928152	Kmt2d	0.00796688	0.383491	12	105030952	Snhg10	tss_body
cg31063046	cg31063046_BC21	6.03383e-05	0.018019	-0.0804118	0.220846	0.0984952	0.12235	0.28145	0.178462	0.102987	Kmt2d	0.41231	0.798516	12	105031070	Snhg10	tss_body
cg31073861	cg31073861_TC21	3.6182e-06	0.00296289	-0.10492	0.626774	0.517518	0.109256	0.722442	0.591465	0.130976	WT	0.667803	0.908377	12	105875203	NA	NA
cg31082625	cg31082625_TC21	2.09079e-05	0.009081	-0.0897284	0.663115	0.56007	0.103044	0.756529	0.648137	0.108392	WT	0.34713	0.778486	12	106503106	NA	NA
cg31114528	cg31114528_TC11	0.000183248	0.0337332	-0.0836953	0.509078	0.309323	0.199756	0.592574	0.486486	0.106088	Kmt2d	0.244424	0.716962	12	109033298	Begain	tss_body
cg31119523	cg31119523_TC11	0.000120613	0.0269213	-0.114644	0.278388	0.11211	0.166279	0.384127	0.229286	0.154841	Kmt2d	0.482626	0.841379	12	109530457	Gm34081	tss_body
cg31119529	cg31119529_BC21	0.000148255	0.0300927	-0.083116	0.249151	0.137941	0.11121	0.332416	0.224341	0.108075	Kmt2d	0.555172	0.873563	12	109530688	Gm34081	tss_body
cg31131475	cg31131475_TC11	0.000111184	0.0257499	0.104566	0.739757	0.582364	0.157393	0.583686	0.466608	0.117078	Kmt2d	0.402989	0.79455	12	110497462	Ppp2r5c	tss_body
cg31137074	cg31137074_BC11	1.07274e-08	7.47756e-05	0.0824837	0.660743	0.588202	0.0725416	0.579387	0.504379	0.0750078	WT	0.775146	0.945942	12	110855649	Zfp839	tss_body
cg31145215	cg31145215_BC21	6.60287e-05	0.0189843	-0.0718419	0.560221	0.414544	0.145678	0.589988	0.517653	0.0723347	Kmt2d	0.0511539	0.483038	12	111405187	A230065H16Rik	tss_body
cg31145648	cg31145648_BC11	8.28093e-05	0.0218524	-0.061581	0.447322	0.377204	0.0701179	0.514986	0.428949	0.0860371	WT	0.801626	0.947936	12	111428946	Exoc3l4	tss_body
cg31146151	cg31146151_TC11	1.1576e-05	0.00605972	-0.0703935	0.457545	0.397195	0.0603501	0.536371	0.470285	0.0660864	WT	0.205501	0.668514	12	111455806	NA	NA
cg31149302	cg31149302_BC21	1.3607e-06	0.00167619	0.146954	0.644153	0.499843	0.14431	0.477099	0.326778	0.150322	WT	0.405813	0.796191	12	111694374	NA	NA
cg31149305	cg31149305_TC21	4.13549e-06	0.00320294	0.0559767	0.563117	0.443401	0.119716	0.492445	0.380027	0.112419	Kmt2d	0.442721	0.821242	12	111694488	NA	NA
cg31152918	cg31152918_BC21	0.000153303	0.0305101	0.0676628	0.826666	0.664726	0.16194	0.721215	0.629532	0.0916831	Kmt2d	0.0698358	0.533756	12	111931622	NA	NA
cg31161518	cg31161518_TC11	6.76046e-05	0.0192822	-0.0657432	0.198143	0.113692	0.0844503	0.263456	0.20145	0.0620056	Kmt2d	0.309225	0.75604	12	112516979	NA	NA
cg31170611	cg31170611_BC21	7.77616e-05	0.0210915	0.0805048	0.800087	0.656939	0.143148	0.676852	0.555984	0.120868	Kmt2d	0.477617	0.841255	12	113041781	Pacs2	tss_body
cg31200289	cg31200289_BC11	4.35684e-06	0.0032767	0.0662519	0.875342	0.751034	0.124308	0.823287	0.697711	0.125576	WT	0.818745	0.947936	12	117808530	NA	NA
cg31242406	cg31242406_TC21	1.32455e-06	0.00166787	-0.0792424	0.768251	0.583494	0.184757	0.800476	0.726495	0.0739807	Kmt2d	0.358059	0.785372	13	7691225	NA	NA
cg31242648	cg31242648_TC11	1.58527e-07	0.000457633	-0.100061	0.702273	0.585204	0.117069	0.788067	0.725629	0.062438	Kmt2d	0.104962	0.581449	13	7744887	NA	NA
cg31274473	cg31274473_TC21	0.000387417	0.0499415	0.0570749	0.501911	0.336382	0.16553	0.389931	0.31611	0.0738216	Kmt2d	0.0231278	0.405753	13	12506576	Edaradd	tss_body
cg31330291	cg31330291_TC21	3.85489e-07	0.000821946	-0.135787	0.64943	0.480486	0.168944	0.746708	0.640331	0.106377	Kmt2d	0.229565	0.696536	13	21363562	Zscan12	tss_body
cg31335580	cg31335580_BC11	5.75949e-05	0.0175294	-0.107161	0.533103	0.36252	0.170583	0.618049	0.523774	0.0942747	Kmt2d	0.238708	0.710498	13	21946344	Zfp184	tss_body
cg31341017	cg31341017_BC21	1.23096e-05	0.00632799	-0.0770826	0.526077	0.453585	0.0724915	0.601757	0.53178	0.0699774	Kmt2d	0.969599	0.989399	13	22831282	NA	NA
cg31358924	cg31358924_TC21	2.86875e-05	0.0112618	-0.103584	0.352802	0.250206	0.102596	0.47491	0.334378	0.140532	WT	0.760641	0.943681	13	24832994	Tdp2	tss_body
cg31378354	cg31378354_BC21	0.000255039	0.0398948	0.106655	0.43333	0.242438	0.190892	0.262645	0.175426	0.0872187	Kmt2d	0.00125636	0.317915	13	28502439	2610307P16Rik	tss_body
cg31426528	cg31426528_BC21	0.000195201	0.0348125	-0.0962759	0.806215	0.667142	0.139073	0.900132	0.75156	0.148572	WT	0.720369	0.926464	13	34747262	Fam50b	tss_body
cg31442517	cg31442517_TC21	0.00037864	0.0492096	-0.0994139	0.549755	0.4236	0.126155	0.665294	0.512346	0.152948	WT	0.875817	0.967286	13	36901911	Gm30489;F13a1	tss_body;tss_body
cg31491981	cg31491981_TC21	0.000261767	0.0403727	0.086112	0.7171	0.532972	0.184128	0.634973	0.474855	0.160119	Kmt2d	0.115365	0.593317	13	42088436	Hivep1	tss_body
cg31518824	cg31518824_BC21	3.70992e-05	0.013112	0.0684992	0.329285	0.233036	0.0962499	0.252192	0.172939	0.0792525	Kmt2d	0.267949	0.722199	13	44582465	Gm40931	tss_body
cg31521512	cg31521512_BC21	1.1577e-05	0.00605972	0.0606315	0.809924	0.686383	0.123541	0.72963	0.629939	0.0996901	Kmt2d	0.574104	0.880146	13	44840396	Jarid2	tss_body
cg31521515	cg31521515_TC21	1.88074e-06	0.00199074	0.107004	0.730065	0.517499	0.212567	0.514216	0.410901	0.103315	Kmt2d	0.121037	0.593317	13	44840615	Jarid2	tss_body
cg31522431	cg31522431_TC21	0.000135557	0.0286545	0.0566711	0.808398	0.544852	0.263546	0.740967	0.581439	0.159528	Kmt2d	0.122397	0.593317	13	44940588	Dtnbp1	tss_body
cg31523876	cg31523876_BC11	5.60823e-05	0.0172567	-0.107849	0.594834	0.420897	0.173937	0.670399	0.559173	0.111226	Kmt2d	0.446047	0.825496	13	45078697	NA	NA
cg31532587	cg31532587_BC11	1.09569e-06	0.00148407	0.14275	0.573705	0.42271	0.150995	0.411507	0.310984	0.100523	Kmt2d	0.419132	0.801574	13	45883969	Atxn1	tss_body
cg31556373	cg31556373_BC21	0.000104045	0.0247792	0.0770486	0.700249	0.522883	0.177366	0.650312	0.461422	0.188889	WT	0.663387	0.908377	13	48097645	A330033J07Rik	tss_body
cg31556380	cg31556380_TC21	9.80861e-06	0.00545994	0.100146	0.571125	0.432217	0.138909	0.483631	0.317802	0.165829	WT	0.662914	0.908377	13	48097878	A330033J07Rik	tss_body
cg31573420	cg31573420_TC21	0.000334585	0.0459718	-0.0949506	0.794608	0.555689	0.238918	0.817224	0.725657	0.0915674	Kmt2d	0.14215	0.602154	13	49654487	Nol8	tss_body
cg31591141	cg31591141_BC21	7.52733e-06	0.0045674	0.0553574	0.270375	0.210751	0.0596246	0.204606	0.163101	0.0415053	Kmt2d	0.212146	0.672968	13	51784619	Sema4d	tss_body
cg31604080	cg31604080_BC21	0.000131751	0.0281996	0.0878508	0.703672	0.519189	0.184483	0.590586	0.474048	0.116538	Kmt2d	0.138123	0.601252	13	52903914	Auh	tss_body
cg31650917	cg31650917_TC11	0.000140413	0.0292213	-0.0668878	0.711285	0.618885	0.0923999	0.775105	0.681182	0.0939228	WT	0.589541	0.885419	13	56419018	LOC108168087	tss_body
cg31660625	cg31660625_BC21	4.07724e-05	0.0137898	0.0595465	0.72092	0.512796	0.208124	0.617475	0.510044	0.107431	Kmt2d	0.0201857	0.405753	13	57282388	LOC105245516	tss_body
cg31688592	cg31688592_BC21	0.000315331	0.0444591	-0.0506579	0.387867	0.202758	0.185109	0.358832	0.278856	0.0799761	Kmt2d	0.1271	0.593317	13	59586213	Naa35;A230056J06Rik	tss_body;tss_1500
cg31767388	cg31767388_TC21	0.000193429	0.0347238	-0.0531738	0.652606	0.539481	0.113125	0.707666	0.548059	0.159608	WT	0.915128	0.972751	13	69960080	4933416O17Rik	tss_body
cg31804658	cg31804658_BC21	1.26225e-07	0.000400821	0.074777	0.478316	0.387425	0.0908909	0.372323	0.307153	0.06517	Kmt2d	0.674638	0.908377	13	74617885	LOC108168101	tss_body
cg31820402	cg31820402_TC21	8.76626e-05	0.022329	0.0549141	0.61355	0.514032	0.0995181	0.574693	0.448238	0.126455	WT	0.846681	0.956103	13	77548568	2210408I21Rik	tss_body
cg31853359	cg31853359_TC21	0.000288121	0.0424227	-0.0647207	0.760991	0.656171	0.10482	0.824179	0.728258	0.0959214	Kmt2d	0.292005	0.739083	13	83687360	NA	NA
cg31856738	cg31856738_BC21	0.000291234	0.0425483	-0.0557863	0.487444	0.362936	0.124508	0.538989	0.441323	0.0976661	Kmt2d	0.537846	0.865207	13	84223106	Tmem161b;A230107N01Rik	tss_body;tss_1500
cg31907500	cg31907500_TC21	1.56976e-05	0.00743987	-0.0774331	0.232675	0.164978	0.0676964	0.326146	0.215442	0.110704	WT	0.25005	0.717558	13	93305225	Homer1	tss_body
cg31907501	cg31907501_TC21	0.000242097	0.03861	-0.0703928	0.190496	0.0894028	0.101094	0.249998	0.163396	0.0866019	Kmt2d	0.172626	0.632391	13	93305360	Homer1	tss_body
cg31935895	cg31935895_BC21	3.22907e-06	0.00275449	0.0808255	0.41749	0.274122	0.143368	0.329697	0.239485	0.0902128	Kmt2d	0.73642	0.933064	13	95961238	Sv2c	tss_body
cg31935901	cg31935901_BC21	1.73716e-07	0.000464911	0.126932	0.528626	0.437997	0.0906284	0.431636	0.296681	0.134954	WT	0.301954	0.746419	13	95961314	Sv2c	tss_body
cg31935902	cg31935902_BC11	1.79768e-06	0.00197491	0.0990571	0.413979	0.214173	0.199806	0.269274	0.160808	0.108466	Kmt2d	0.126595	0.593317	13	95961324	Sv2c	tss_body
cg31935908	cg31935908_BC21	7.88542e-08	0.00027822	0.119235	0.534631	0.440131	0.0944998	0.420151	0.290501	0.12965	WT	0.763833	0.94383	13	95961438	Sv2c	tss_body
cg31935910	cg31935910_BC21	4.96548e-07	0.000965367	0.116956	0.509948	0.412172	0.0977756	0.402247	0.25065	0.151597	WT	0.987245	0.994821	13	95961457	Sv2c	tss_body
cg31955018	cg31955018_BC21	9.8782e-05	0.0240254	-0.0552474	0.635043	0.460103	0.17494	0.682844	0.535656	0.147189	Kmt2d	0.483279	0.841379	13	97918574	Arhgef28	tss_body
cg31959741	cg31959741_TC21	2.43577e-05	0.0101353	-0.0761619	0.227265	0.145826	0.0814383	0.289326	0.231199	0.0581267	Kmt2d	0.0864029	0.550128	13	98315948	Btf3;LOC105246056	tss_body;tss_1500
cg31962712	cg31962712_BC21	0.000364169	0.0480944	0.0508994	0.683666	0.496542	0.187123	0.603739	0.459435	0.144304	Kmt2d	0.391614	0.790805	13	98534239	Gm41032	tss_body
cg31987527	cg31987527_TC21	1.58749e-06	0.00184041	-0.098658	0.433497	0.260976	0.172521	0.525285	0.391912	0.133374	Kmt2d	0.808487	0.947936	13	100933372	NA	NA
cg32075015	cg32075015_TC21	0.000331986	0.0457663	0.0658977	0.337303	0.181208	0.156096	0.233648	0.156249	0.0773984	Kmt2d	0.113468	0.593317	13	111789646	Map3k1	tss_body
cg32091867	cg32091867_BC11	1.49218e-05	0.00724026	-0.126293	0.631393	0.492345	0.139048	0.742378	0.639956	0.102422	Kmt2d	0.0338082	0.423607	13	113225948	Gm41069	tss_body
cg32108383	cg32108383_TC21	1.84876e-06	0.00197491	-0.128727	0.325583	0.20392	0.121663	0.477931	0.330445	0.147486	WT	0.255711	0.718338	13	114818780	Mocs2;Gm34790	tss_body;tss_1500
cg32108384	cg32108384_TC21	3.06435e-06	0.00271198	-0.0865292	0.397199	0.286007	0.111192	0.470043	0.359768	0.110275	Kmt2d	0.704777	0.91845	13	114818792	Mocs2;Gm34790	tss_body;tss_1500
cg32202415	cg32202415_BC21	2.26336e-06	0.00227093	0.059065	0.861087	0.745283	0.115804	0.781464	0.672197	0.109267	Kmt2d	0.22757	0.6946	14	14095375	Atxn7	tss_body
cg32203671	cg32203671_BC11	3.32207e-05	0.0123301	-0.0905928	0.475903	0.349621	0.126283	0.522341	0.461927	0.0604145	Kmt2d	0.0363763	0.42769	14	14294593	NA	NA
cg32204142	cg32204142_BC21	0.000243664	0.0387949	-0.077378	0.518135	0.416032	0.102104	0.613116	0.522789	0.090327	Kmt2d	0.872852	0.967286	14	14347220	Il3ra	tss_body
cg32256644	cg32256644_TC11	0.000147326	0.0300746	0.0546062	0.515966	0.266699	0.249266	0.478155	0.323676	0.154479	Kmt2d	0.68723	0.911511	14	21990913	Zfp503;LOC102632594	tss_1500;tss_body
cg32266266	cg32266266_TC21	0.000255974	0.0399755	0.0562425	0.373276	0.283241	0.0900352	0.30089	0.22446	0.0764293	Kmt2d	0.787482	0.947302	14	23385902	Kcnma1	tss_body
cg32285360	cg32285360_BC21	0.000117447	0.0265968	0.0503924	0.850083	0.683478	0.166605	0.814548	0.664089	0.150459	Kmt2d	0.435198	0.814367	14	25587255	Zmiz1;4931406H21Rik	tss_body;tss_body
cg32285390	cg32285390_TC21	4.67728e-06	0.00339081	0.0606805	0.665832	0.459256	0.206576	0.59858	0.446198	0.152382	Kmt2d	0.832864	0.951929	14	25589680	Zmiz1;4931406H21Rik;Gm32497	tss_body;tss_body;tss_body
cg32292650	cg32292650_BC21	4.97604e-06	0.00350517	-0.128647	0.351973	0.206235	0.145738	0.423814	0.355754	0.0680606	Kmt2d	0.0886627	0.556573	14	26533319	Slmap	tss_body
cg32292651	cg32292651_BC11	2.35606e-06	0.00229741	-0.134658	0.236398	0.108361	0.128037	0.36777	0.238575	0.129195	WT	0.844225	0.955354	14	26533334	Slmap	tss_body
cg32299396	cg32299396_TC21	0.000133654	0.0284064	0.133321	0.570932	0.337472	0.233459	0.381322	0.284882	0.0964404	Kmt2d	0.00748727	0.383491	14	27230707	Arhgef3	tss_body
cg32300607	cg32300607_TC21	0.000361152	0.0478887	0.0878929	0.658402	0.44175	0.216652	0.537481	0.379659	0.157823	Kmt2d	0.276319	0.729464	14	27349772	Arhgef3	tss_body
cg32300935	cg32300935_TC11	0.000208533	0.0360537	0.0603572	0.352561	0.17067	0.181892	0.246616	0.144756	0.101861	Kmt2d	0.0338121	0.423607	14	27379591	Arhgef3	tss_body
cg32322530	cg32322530_TC21	6.06435e-06	0.00394168	-0.0688313	0.781233	0.583763	0.197471	0.79797	0.63998	0.15799	Kmt2d	0.957659	0.98666	14	30129417	Cacna1d	tss_body
cg32324944	cg32324944_BC11	4.46452e-06	0.00332595	-0.0781032	0.380886	0.316882	0.0640038	0.460637	0.406346	0.054291	Kmt2d	0.518706	0.857551	14	30354414	Cacna1d	tss_body
cg32326978	cg32326978_BC21	7.32439e-05	0.0203425	-0.0930081	0.52137	0.300386	0.220984	0.540927	0.406445	0.134482	Kmt2d	0.460234	0.830068	14	30550731	Tkt	tss_body
cg32333178	cg32333178_TC11	0.000270757	0.0411934	-0.106587	0.6367	0.493782	0.142919	0.733173	0.622776	0.110397	Kmt2d	0.0867623	0.550128	14	31132331	Nt5dc2	tss_body
cg32337230	cg32337230_TC21	1.92071e-05	0.00855258	0.0971508	0.447036	0.313779	0.133257	0.323495	0.228883	0.0946123	Kmt2d	0.069929	0.533756	14	31415372	Sh3bp5	tss_body
cg32338126	cg32338126_BC21	6.41568e-05	0.0187232	-0.102553	0.433655	0.28289	0.150764	0.501579	0.39724	0.104339	Kmt2d	0.884685	0.969817	14	31493886	Mettl6;Eaf1	tss_body;tss_1500
cg32344156	cg32344156_BC11	3.67337e-08	0.000169325	-0.125738	0.548888	0.43497	0.113918	0.655655	0.589382	0.0662736	Kmt2d	0.269187	0.722199	14	32086667	Dph3;Oxnad1	tss_1500;tss_body
cg32351432	cg32351432_TC21	3.71166e-05	0.013112	0.0659061	0.345025	0.187482	0.157543	0.220782	0.143884	0.0768987	Kmt2d	0.0599531	0.518336	14	32784427	1810011H11Rik	tss_1500
cg32360954	cg32360954_TC21	0.000144688	0.0297914	-0.0539765	0.543156	0.402387	0.140768	0.583169	0.457635	0.125534	Kmt2d	0.427572	0.807798	14	33798269	NA	NA
cg32362740	cg32362740_TC21	0.00011501	0.0263373	-0.0663869	0.570814	0.474872	0.0959421	0.650065	0.56815	0.0819156	Kmt2d	0.971892	0.989929	14	33970228	Zfp488	tss_body
cg32421283	cg32421283_TC21	0.000112329	0.0259519	-0.101264	0.33818	0.211158	0.127021	0.42682	0.322363	0.104457	Kmt2d	0.139402	0.601252	14	45387885	Gnpnat1	tss_body
cg32422233	cg32422233_BC11	9.79998e-06	0.00545994	-0.0554256	0.776522	0.580246	0.196276	0.735223	0.643375	0.0918484	Kmt2d	0.590454	0.885419	14	45467079	Fermt2	tss_body
cg32441468	cg32441468_TC21	0.000161942	0.0314482	-0.0709292	0.203941	0.140958	0.0629835	0.309205	0.184989	0.124216	WT	0.00647952	0.383491	14	47374191	Lgals3	tss_body
cg32460391	cg32460391_TC21	0.000163276	0.0314482	-0.079221	0.552814	0.450722	0.102092	0.604113	0.502123	0.10199	Kmt2d	0.887462	0.969817	14	49173866	Naa30	tss_body
cg32495999	cg32495999_BC21	0.000290488	0.0425483	0.057245	0.486217	0.346971	0.139246	0.403919	0.31149	0.0924293	Kmt2d	0.393605	0.790805	14	54414321	Slc7a7	tss_body
cg32511745	cg32511745_BC21	0.000205858	0.0357427	-0.0622106	0.211403	0.113827	0.0975751	0.281836	0.194351	0.0874844	Kmt2d	0.920237	0.972751	14	55592590	Psme2;Rnf31	tss_1500;tss_body
cg32515799	cg32515799_TC21	5.25e-06	0.00361543	0.0543111	0.653875	0.519109	0.134766	0.562387	0.462112	0.100275	Kmt2d	0.366572	0.787835	14	55852909	Nynrin	tss_1500
cg32516304	cg32516304_TC21	9.60269e-07	0.00137908	0.127378	0.486842	0.347329	0.139513	0.330924	0.243527	0.0873965	Kmt2d	0.0887593	0.556573	14	55882569	Cbln3	tss_body
cg32517433	cg32517433_TC21	8.75723e-05	0.0223259	-0.0559877	0.230436	0.156618	0.0738178	0.307334	0.203441	0.103893	WT	0.546158	0.867915	14	55988997	Cma2	tss_body
cg32519108	cg32519108_BC21	0.00023647	0.0382029	-0.089462	0.417504	0.260298	0.157206	0.4704	0.331301	0.139099	Kmt2d	0.815973	0.947936	14	56262382	Gzmb	tss_200
cg32532606	cg32532606_TC21	2.12101e-05	0.00916416	0.0766979	0.710793	0.581657	0.129136	0.61374	0.51727	0.0964695	Kmt2d	0.421591	0.801574	14	57730900	Lats2	tss_body
cg32551446	cg32551446_BC11	0.00018612	0.0339448	-0.0670499	0.691747	0.597685	0.0940612	0.746571	0.690822	0.0557493	Kmt2d	0.057961	0.513256	14	60087470	Atp8a2;4930563I02Rik	tss_body;tss_1500
cg32552923	cg32552923_TC21	1.99835e-05	0.00875937	-0.0893548	0.270032	0.158294	0.111738	0.334218	0.216614	0.117604	WT	0.900594	0.972451	14	60250051	Nupl1;Gm38641	tss_body;tss_1500
cg32556803	cg32556803_TC21	0.000267127	0.0409274	-0.0806753	0.668452	0.371957	0.296496	0.600738	0.463817	0.136921	Kmt2d	0.184328	0.643414	14	60639983	Spata13	tss_body
cg32584170	cg32584170_BC21	0.000330293	0.0456692	-0.0750238	0.584505	0.462289	0.122216	0.662714	0.525928	0.136786	WT	0.773729	0.945942	14	63453295	Fam167a	tss_body
cg32591154	cg32591154_BC21	6.62308e-07	0.00114247	0.0593114	0.861978	0.80403	0.0579479	0.816805	0.740485	0.0763194	WT	0.917029	0.972751	14	64173402	Msra	tss_body
cg32592363	cg32592363_BC21	3.01246e-05	0.011539	0.0685233	0.255205	0.104442	0.150763	0.106808	0.0647801	0.0420275	Kmt2d	0.0177553	0.405753	14	64323676	Msra	tss_body
cg32592384	cg32592384_TC21	0.000153015	0.0304944	0.0515481	0.842243	0.677071	0.165172	0.778155	0.664861	0.113294	Kmt2d	0.0975214	0.568104	14	64325241	Msra	tss_body
cg32597015	cg32597015_TC21	0.000114767	0.0263238	0.052132	0.700567	0.510271	0.190296	0.626735	0.475308	0.151428	Kmt2d	0.576537	0.881369	14	64834534	Hmbox1;LOC105245783	tss_body;tss_body
cg32600156	cg32600156_BC21	5.09113e-05	0.0161499	0.0656743	0.790727	0.560685	0.230042	0.703752	0.549847	0.153905	Kmt2d	0.137502	0.601252	14	65145084	Extl3	tss_body
cg32619094	cg32619094_TC11	9.3395e-05	0.0233521	-0.0822884	0.417248	0.331679	0.0855695	0.527062	0.400455	0.126607	WT	0.54452	0.867218	14	67012350	NA	NA
cg32626820	cg32626820_BC21	9.01011e-06	0.00522314	-0.0576821	0.76985	0.586244	0.183606	0.74207	0.655778	0.0862919	Kmt2d	0.245713	0.716962	14	67713923	Cdca2	tss_body
cg32628575	cg32628575_TC11	0.000177443	0.0330369	0.0778574	0.455803	0.368942	0.0868613	0.391035	0.275804	0.115231	WT	0.682318	0.909783	14	67866466	Dock5	tss_body
cg32723767	cg32723767_TC21	2.98778e-05	0.0114924	0.069846	0.373976	0.246661	0.127316	0.267603	0.192358	0.0752445	Kmt2d	0.103101	0.575832	14	78801190	NA	NA
cg32814532	cg32814532_TC21	8.03909e-05	0.0214985	-0.0624758	0.667097	0.454662	0.212435	0.651149	0.544598	0.106551	Kmt2d	0.145915	0.605353	14	96423056	Klhl1	tss_body
cg32822213	cg32822213_BC21	0.000136662	0.0287606	0.0605807	0.452713	0.337731	0.114982	0.371727	0.298144	0.0735832	Kmt2d	0.0741867	0.533756	14	98022372	Dach1	tss_body
cg32822272	cg32822272_BC21	7.6085e-05	0.0208362	0.0584425	0.369194	0.233187	0.136007	0.26055	0.183608	0.0769419	Kmt2d	0.184749	0.643414	14	98035429	Dach1	tss_body
cg32822455	cg32822455_TC21	1.00269e-06	0.00141163	0.089913	0.567953	0.422308	0.145645	0.436151	0.352378	0.0837732	Kmt2d	0.0417459	0.451025	14	98072039	Dach1	tss_body
cg32833974	cg32833974_BC21	0.00024451	0.03885	-0.121449	0.571734	0.354752	0.216983	0.674939	0.530786	0.144153	Kmt2d	0.515374	0.857551	14	99454164	NA	NA
cg32855029	cg32855029_BC21	0.000115656	0.0264102	0.0613335	0.669821	0.608877	0.0609443	0.665721	0.526639	0.139083	WT	0.399029	0.791622	14	102205568	NA	NA
cg32877605	cg32877605_TC11	6.08769e-06	0.00394168	-0.126892	0.501627	0.334079	0.167548	0.615126	0.491517	0.123609	Kmt2d	0.340236	0.773118	14	105035238	NA	NA
cg32913158	cg32913158_BC21	2.87955e-06	0.00261254	0.0805591	0.606709	0.543132	0.0635772	0.561915	0.442127	0.119788	WT	0.0905045	0.558751	14	111680709	Slitrk5	tss_body
cg32951821	cg32951821_TC21	5.87003e-05	0.0177336	-0.0675992	0.212531	0.133887	0.0786435	0.279054	0.190916	0.0881375	WT	0.468137	0.837305	14	118137924	Gpr180	tss_body
cg32957781	cg32957781_TC21	0.000112913	0.0260616	0.0608154	0.464813	0.348723	0.116089	0.376927	0.276201	0.100725	Kmt2d	0.513704	0.857425	14	118552203	Abcc4	tss_body
cg32959989	cg32959989_TC21	0.000363433	0.0480416	0.101937	0.684701	0.452757	0.231944	0.50452	0.407029	0.0974905	Kmt2d	0.0519824	0.483255	14	118681323	Abcc4	tss_body
cg33074531	cg33074531_TC21	4.72104e-06	0.00339081	0.0787563	0.630244	0.393352	0.236891	0.579476	0.342407	0.237069	WT	0.80739	0.947936	15	11066291	Adamts12	tss_body
cg33100754	cg33100754_BC21	0.000134938	0.0286083	-0.0727315	0.527663	0.452425	0.0752385	0.632319	0.511284	0.121034	WT	0.407461	0.79772	15	13988899	NA	NA
cg33103477	cg33103477_TC11	0.000374951	0.0488189	-0.114267	0.501242	0.28556	0.215682	0.580087	0.428958	0.151129	Kmt2d	0.0308948	0.423607	15	14628753	NA	NA
cg33115526	cg33115526_BC21	1.72456e-11	1.23216e-06	-0.213009	0.456818	0.339864	0.116954	0.696182	0.516262	0.17992	WT	0.972182	0.989929	15	17232106	NA	NA
cg33142353	cg33142353_BC11	7.55908e-05	0.0207976	-0.0959553	0.492785	0.374157	0.118627	0.598262	0.485067	0.113195	Kmt2d	0.708038	0.921366	15	22900235	Cdh18	tss_body
cg33145926	cg33145926_TC21	1.74769e-05	0.00806906	-0.129855	0.365702	0.230473	0.135229	0.528072	0.313124	0.214949	WT	0.450584	0.828142	15	23673826	NA	NA
cg33176315	cg33176315_TC11	2.26069e-05	0.00954816	0.0592537	0.567791	0.480705	0.0870856	0.491689	0.435009	0.0566791	Kmt2d	0.713086	0.924567	15	27667306	Fam105a	tss_body
cg33195283	cg33195283_BC21	0.00013173	0.0281996	0.061272	0.7697	0.594911	0.174789	0.684639	0.532533	0.152106	Kmt2d	0.7009	0.917133	15	30387571	Ctnnd2	tss_body
cg33220491	cg33220491_TC21	0.00016133	0.0314482	-0.076554	0.508588	0.332536	0.176053	0.533432	0.414001	0.119431	Kmt2d	0.398072	0.790805	15	33924596	NA	NA
cg33254030	cg33254030_BC21	0.000385256	0.0497977	-0.0830362	0.29466	0.175489	0.11917	0.381825	0.263452	0.118374	Kmt2d	0.425897	0.807335	15	37898968	Gm35019	tss_body
cg33256103	cg33256103_TC21	0.00037089	0.0484701	-0.171668	0.64653	0.416301	0.230229	0.809648	0.571686	0.237962	WT	0.671537	0.908377	15	38115333	NA	NA
cg33272960	cg33272960_BC21	2.2231e-05	0.00945449	-0.0761445	0.601392	0.528888	0.0725042	0.685454	0.606406	0.079048	WT	0.843681	0.955354	15	40169809	NA	NA
cg33294882	cg33294882_BC21	1.44785e-05	0.0071096	-0.071629	0.333867	0.220716	0.113152	0.392815	0.298806	0.0940086	Kmt2d	0.845723	0.955697	15	44196144	Trhr	tss_body
cg33311555	cg33311555_TC21	8.38015e-07	0.00130161	0.0591908	0.630603	0.435751	0.194852	0.540351	0.401906	0.138445	Kmt2d	0.96219	0.987955	15	48019373	Csmd3	tss_body
cg33311861	cg33311861_BC21	5.61428e-06	0.00378027	0.0737189	0.56189	0.461048	0.100843	0.483701	0.394775	0.0889264	Kmt2d	0.276688	0.729464	15	48098814	Csmd3	tss_body
cg33312599	cg33312599_BC11	8.55704e-05	0.0221114	-0.07544	0.424392	0.35106	0.073332	0.511848	0.43594	0.0759078	WT	0.185088	0.643414	15	48307112	Csmd3	tss_body
cg33342099	cg33342099_BC21	4.34668e-05	0.014504	-0.0869117	0.64111	0.477898	0.163212	0.692969	0.580144	0.112825	Kmt2d	0.631529	0.901358	15	53344508	Ext1	tss_body
cg33372095	cg33372095_TC21	7.06427e-05	0.0198516	0.0545632	0.528308	0.384193	0.144115	0.483625	0.319893	0.163732	WT	0.87433	0.967286	15	57848559	NA	NA
cg33379421	cg33379421_TC21	3.05823e-05	0.011638	-0.0624459	0.694238	0.502025	0.192213	0.720531	0.603462	0.117069	Kmt2d	0.43239	0.81171	15	58500193	NA	NA
cg33389041	cg33389041_BC21	0.000145646	0.0299003	-0.0900276	0.590204	0.427837	0.162367	0.637171	0.526356	0.110815	Kmt2d	0.676596	0.908377	15	59316643	Sqle	tss_body
cg33401740	cg33401740_TC21	1.7257e-05	0.00799336	-0.0994084	0.613979	0.54385	0.0701289	0.740767	0.600718	0.140049	WT	0.164053	0.620143	15	61158182	Gm38563	tss_body
cg33404888	cg33404888_TC21	8.46979e-05	0.0220921	-0.068202	0.725726	0.533972	0.191755	0.767182	0.662468	0.104714	Kmt2d	0.601801	0.885419	15	61773229	D030024E09Rik	tss_body
cg33406536	cg33406536_TC21	5.09158e-09	4.69396e-05	-0.0934598	0.22465	0.162733	0.0619171	0.308668	0.242013	0.066655	WT	0.63298	0.901358	15	61989042	Myc	tss_body
cg33406543	cg33406543_BC21	5.86427e-08	0.000220521	-0.123172	0.413256	0.307158	0.106098	0.528198	0.430632	0.0975652	Kmt2d	0.904323	0.972751	15	61989441	Myc	tss_body
cg33429425	cg33429425_TC21	3.24659e-06	0.00275449	-0.0517159	0.318912	0.231006	0.0879059	0.36134	0.282641	0.0786991	Kmt2d	0.645701	0.905886	15	65637862	NA	NA
cg33435272	cg33435272_TC11	0.000139936	0.0291726	-0.0703567	0.541518	0.427758	0.11376	0.590793	0.542287	0.0485058	Kmt2d	0.106977	0.58239	15	66606145	Phf20l1	tss_body
cg33490614	cg33490614_BC21	0.000135236	0.0286291	-0.0722817	0.508988	0.412345	0.0966429	0.600594	0.484669	0.115925	WT	0.612847	0.887629	15	74734334	Lypd2;Gm33124	tss_body;tss_1500
cg33507026	cg33507026_TC21	0.000121139	0.0269629	0.0669586	0.484381	0.341143	0.143238	0.366361	0.283919	0.0824419	Kmt2d	0.127026	0.593317	15	76208486	Plec	tss_body
cg33511565	cg33511565_BC11	1.75605e-06	0.0019604	0.0682503	0.627909	0.512479	0.115429	0.552449	0.489115	0.0633348	Kmt2d	0.0456559	0.466958	15	76465776	Bop1	tss_body
cg33511574	cg33511574_BC21	8.991e-07	0.00133831	0.088955	0.811534	0.609905	0.201629	0.685472	0.539866	0.145606	Kmt2d	0.159107	0.616705	15	76466022	Bop1	tss_body
cg33514195	cg33514195_BC21	2.49182e-09	3.09626e-05	0.124309	0.589827	0.492559	0.0972683	0.464272	0.385166	0.0791054	Kmt2d	0.0347258	0.423607	15	76616615	Slc39a4	tss_body
cg33514200	cg33514200_BC21	5.71634e-08	0.000220521	0.0953002	0.552035	0.412064	0.139971	0.42766	0.355569	0.0720907	Kmt2d	0.139003	0.601252	15	76616747	Slc39a4	tss_body
cg33514201	cg33514201_BC21	3.15972e-09	3.61207e-05	0.107071	0.637414	0.542575	0.0948391	0.527619	0.45404	0.0735788	Kmt2d	0.663914	0.908377	15	76616764	Slc39a4	tss_body
cg33516866	cg33516866_TC11	0.00022682	0.0372975	0.057551	0.877198	0.827916	0.0492817	0.847215	0.727133	0.120082	WT	0.0902787	0.558751	15	76757131	Arhgap39	tss_body
cg33517224	cg33517224_TC21	4.95705e-05	0.0158755	0.0781649	0.518108	0.380829	0.137278	0.376094	0.297087	0.0790073	Kmt2d	0.273359	0.728502	15	76795302	Arhgap39	tss_body
cg33518646	cg33518646_BC21	0.000299634	0.0432017	-0.0857087	0.73395	0.566001	0.167949	0.754876	0.672068	0.0828077	Kmt2d	0.175464	0.632391	15	76900876	Commd5	tss_body
cg33536733	cg33536733_TC11	0.00023838	0.0383712	0.0830117	0.461579	0.267891	0.193688	0.316489	0.244246	0.0722428	Kmt2d	0.170328	0.632391	15	78528317	C1qtnf6	tss_body
cg33552225	cg33552225_BC21	0.000194111	0.0347806	-0.0747804	0.684122	0.509099	0.175024	0.734684	0.616897	0.117786	Kmt2d	0.306789	0.753513	15	79464773	Gm41359	tss_body
cg33587442	cg33587442_TC21	8.54763e-05	0.0221114	0.143006	0.595567	0.375741	0.219826	0.388797	0.279706	0.10909	Kmt2d	0.00302943	0.383491	15	82167371	Srebf2	tss_body
cg33589825	cg33589825_TC21	1.04833e-06	0.00144736	-0.0731335	0.691955	0.422604	0.269351	0.675224	0.52681	0.148414	Kmt2d	0.374028	0.790805	15	82299353	Wbp2nl	tss_body
cg33590621	cg33590621_TC11	6.79981e-05	0.0193751	-0.100884	0.374006	0.280978	0.0930278	0.473937	0.355063	0.118873	WT	0.674497	0.908377	15	82353325	Ndufa6	tss_body
cg33596352	cg33596352_BC11	6.84948e-06	0.00431172	0.115099	0.901321	0.761679	0.139642	0.814519	0.666762	0.147757	WT	0.288346	0.737705	15	83034754	Gm32620;Nfam1	tss_body;tss_1500
cg33600602	cg33600602_TC11	8.3321e-05	0.0219267	-0.0949188	0.524231	0.34035	0.183881	0.599858	0.47044	0.129418	Kmt2d	0.231832	0.700755	15	83366958	1700001L05Rik	tss_body
cg33600622	cg33600622_BC21	0.000131826	0.0281996	-0.0770443	0.273736	0.145243	0.128493	0.361231	0.23409	0.127141	Kmt2d	0.695956	0.917133	15	83367146	1700001L05Rik	tss_body
cg33600623	cg33600623_TC21	6.36937e-05	0.0187232	-0.0854815	0.28681	0.132801	0.154009	0.344423	0.251314	0.0931088	Kmt2d	0.448753	0.825727	15	83367200	1700001L05Rik	tss_body
cg33672818	cg33672818_TC21	2.72533e-06	0.0025125	-0.076191	0.46335	0.402146	0.061204	0.547016	0.455555	0.0914617	WT	0.829925	0.951929	15	89322592	Adm2	tss_200
cg33672830	cg33672830_BC21	1.2922e-05	0.00653625	-0.0758745	0.534699	0.499604	0.035095	0.629276	0.53468	0.0945953	WT	0.0989773	0.571353	15	89322987	Adm2	tss_body
cg33687657	cg33687657_TC21	0.000116546	0.0264797	-0.0846558	0.709816	0.526372	0.183443	0.750106	0.625283	0.124823	Kmt2d	0.89023	0.971658	15	90932335	NA	NA
cg33687706	cg33687706_BC21	1.87329e-05	0.00844337	-0.0845184	0.658443	0.578829	0.0796146	0.741265	0.649521	0.0917444	WT	0.637447	0.904416	15	90935750	Kif21a	tss_body
cg33690327	cg33690327_BC11	3.35949e-05	0.0124367	0.174431	0.620436	0.304204	0.316232	0.382076	0.284196	0.0978791	Kmt2d	0.0776324	0.533756	15	91165200	Abcd2	tss_body
cg33697544	cg33697544_TC21	0.000100546	0.0242082	0.081996	0.618876	0.306887	0.311989	0.507735	0.351979	0.155756	Kmt2d	0.135082	0.601252	15	91928019	Muc19	tss_body
cg33707369	cg33707369_BC21	8.52338e-05	0.0221114	-0.110214	0.389217	0.230626	0.158591	0.51549	0.326947	0.188544	WT	0.835036	0.952517	15	93089254	NA	NA
cg33735231	cg33735231_BC21	0.000153943	0.0305949	0.0702645	0.683735	0.491343	0.192392	0.575633	0.453786	0.121847	Kmt2d	0.387225	0.790805	15	95599164	Gm31551	tss_body
cg33746570	cg33746570_BC11	2.86619e-07	0.000657418	-0.0856394	0.834402	0.721352	0.11305	0.903029	0.853188	0.0498414	Kmt2d	0.0821421	0.5383	15	96497728	Gm41392	tss_body
cg33749009	cg33749009_TC21	1.43518e-07	0.000435702	-0.122895	0.715988	0.598583	0.117406	0.828325	0.741297	0.0870286	Kmt2d	0.962697	0.987955	15	96647928	NA	NA
cg33749510	cg33749510_TC21	1.44832e-07	0.000435702	-0.0972257	0.685406	0.574042	0.111363	0.76843	0.669002	0.099428	Kmt2d	0.409953	0.79772	15	96687084	NA	NA
cg33757281	cg33757281_TC21	0.000130242	0.0280287	-0.0679964	0.382994	0.302182	0.0808119	0.488081	0.380381	0.1077	WT	0.279214	0.731907	15	97245015	Amigo2	tss_body
cg33760095	cg33760095_TC11	2.4812e-17	7.09106e-12	0.321755	0.557886	0.39988	0.158007	0.186131	0.128812	0.0573191	Kmt2d	0.0100066	0.383491	15	97424821	NA	NA
cg33761470	cg33761470_TC21	1.23628e-06	0.00163573	0.117639	0.718696	0.53068	0.188016	0.564141	0.377174	0.186968	Kmt2d	0.858366	0.961153	15	97534772	NA	NA
cg33762239	cg33762239_BC21	6.26791e-06	0.0040436	-0.0921286	0.529611	0.385784	0.143827	0.624721	0.496542	0.128179	Kmt2d	0.852551	0.960697	15	97593555	NA	NA
cg33763208	cg33763208_TC21	0.000276355	0.0415464	-0.0681619	0.676576	0.570773	0.105803	0.743195	0.64106	0.102135	Kmt2d	0.793518	0.947302	15	97665549	NA	NA
cg33766546	cg33766546_BC21	1.66976e-06	0.00190437	0.0651997	0.360394	0.276727	0.0836668	0.302117	0.204223	0.0978941	WT	0.668699	0.908377	15	97854371	Gm33690	tss_body
cg33768698	cg33768698_BC21	4.11337e-06	0.00320061	0.0524003	0.576004	0.501202	0.0748011	0.521286	0.435869	0.0854173	WT	0.920433	0.972751	15	97992719	Col2a1	tss_body
cg33768867	cg33768867_TC21	0.000120833	0.0269368	0.0607144	0.80852	0.708577	0.0999431	0.78431	0.655965	0.128345	WT	0.634728	0.901358	15	97999194	Col2a1	tss_body
cg33778789	cg33778789_BC21	3.17469e-11	1.51216e-06	0.153006	0.518977	0.39409	0.124886	0.334958	0.259621	0.0753369	Kmt2d	0.085909	0.550128	15	98722931	Ccdc65	tss_body
cg33778802	cg33778802_BC11	2.71566e-10	5.54366e-06	0.127835	0.553576	0.456879	0.0966965	0.406376	0.32831	0.0780665	Kmt2d	0.241769	0.71458	15	98723284	Ccdc65	tss_body
cg33778826	cg33778826_BC21	1.83551e-06	0.00197491	-0.0998015	0.657057	0.524133	0.132924	0.764703	0.662747	0.101956	Kmt2d	0.532228	0.862242	15	98724170	NA	NA
cg33778836	cg33778836_BC21	0.000299267	0.0431958	-0.0718174	0.589271	0.4968	0.0924706	0.671089	0.552639	0.11845	WT	0.402858	0.79455	15	98724493	Fkbp11	tss_body
cg33778851	cg33778851_TC21	5.07429e-07	0.000977573	-0.116489	0.524698	0.437116	0.0875827	0.663975	0.518654	0.14532	WT	0.551332	0.872156	15	98724735	Fkbp11	tss_body
cg33779928	cg33779928_BC21	4.10042e-06	0.00320061	-0.0615116	0.281085	0.203729	0.0773566	0.344427	0.269698	0.074729	Kmt2d	0.557917	0.876191	15	98788116	NA	NA
cg33784409	cg33784409_BC21	4.43677e-05	0.0147099	-0.0764944	0.280223	0.194466	0.0857568	0.352449	0.257822	0.0946272	WT	0.578095	0.881369	15	99026509	NA	NA
cg33784664	cg33784664_TC21	3.86261e-05	0.0134131	0.0690541	0.821787	0.654605	0.167182	0.730427	0.594453	0.135973	Kmt2d	0.203025	0.665238	15	99041684	Gm41399	tss_body
cg33784923	cg33784923_TC21	0.00010064	0.0242104	-0.0515786	0.208102	0.109915	0.0981871	0.248196	0.150261	0.0979355	Kmt2d	0.832478	0.951929	15	99056871	Prph	tss_body
cg33795979	cg33795979_BC21	4.53659e-06	0.00333295	0.0929253	0.748618	0.537051	0.211567	0.580708	0.461245	0.119463	Kmt2d	0.211386	0.672968	15	99723245	Gpd1;Gm16537	tss_body;tss_1500
cg33795987	cg33795987_BC11	2.81646e-08	0.000138779	0.0893639	0.72481	0.564679	0.160132	0.605633	0.546345	0.0592881	Kmt2d	0.0606933	0.521767	15	99723461	Gpd1;Gm16537	tss_body;tss_1500
cg33800500	cg33800500_TC11	2.79299e-05	0.0110863	0.102101	0.507873	0.349477	0.158395	0.422355	0.305264	0.117092	Kmt2d	0.789515	0.947302	15	100089764	Dip2b	tss_body
cg33809610	cg33809610_BC21	2.44554e-06	0.00233055	0.1059	0.609857	0.502127	0.107731	0.498637	0.412718	0.0859191	Kmt2d	0.111953	0.592681	15	100720318	Galnt6	tss_body
cg33816776	cg33816776_TC11	4.25114e-08	0.000186913	0.0687573	0.709547	0.6479	0.0616471	0.653909	0.571792	0.082117	WT	0.730303	0.932712	15	101140110	Acvrl1	tss_body
cg33820948	cg33820948_TC21	8.31589e-06	0.00493072	-0.0701678	0.572518	0.446959	0.125559	0.621286	0.497399	0.123887	Kmt2d	0.723933	0.928283	15	101421072	Krt7	tss_body
cg33830381	cg33830381_BC21	7.10629e-06	0.00440545	0.0574703	0.58817	0.489349	0.0988213	0.516085	0.443999	0.0720862	Kmt2d	0.170349	0.632391	15	102235967	Rarg	tss_body
cg33830527	cg33830527_BC21	9.35596e-08	0.000314571	0.0819673	0.647585	0.498512	0.149073	0.541063	0.428174	0.112888	Kmt2d	0.209128	0.671634	15	102245055	Rarg	tss_body
cg33842725	cg33842725_TC21	9.64518e-06	0.00540813	-0.151345	0.534154	0.381587	0.152567	0.712986	0.551743	0.161243	WT	0.529642	0.862242	15	103243249	Hnrnpa1	tss_body
cg33842734	cg33842734_BC21	0.00015083	0.0303237	-0.0531655	0.506244	0.268771	0.237473	0.512171	0.36007	0.1521	Kmt2d	0.396874	0.790805	15	103244940	Hnrnpa1	tss_body
cg33859853	cg33859853_BC11	0.000162241	0.0314482	-0.152025	0.547402	0.328503	0.218899	0.674983	0.536984	0.137999	Kmt2d	0.127097	0.593317	16	4639877	Coro7;Vasn	tss_body;tss_200
cg33859884	cg33859884_TC21	7.41495e-05	0.0205143	-0.089951	0.552514	0.394194	0.15832	0.594517	0.483394	0.111123	Kmt2d	0.655057	0.908377	16	4640354	Coro7;Vasn	tss_body;tss_body
cg33862944	cg33862944_BC21	2.68379e-07	0.000655557	0.124431	0.660617	0.5627	0.0979163	0.564769	0.453522	0.111246	WT	0.248037	0.717558	16	4922753	Mgrn1	tss_body
cg33881824	cg33881824_TC11	8.97036e-06	0.00521066	-0.0935472	0.387037	0.28377	0.103267	0.472655	0.350737	0.121918	WT	0.678292	0.909783	16	7455618	NA	NA
cg33883473	cg33883473_TC21	0.000323306	0.0449844	-0.0596271	0.481344	0.371039	0.110304	0.526681	0.433968	0.092713	Kmt2d	0.98252	0.994377	16	7763914	NA	NA
cg33904809	cg33904809_BC21	0.000192455	0.034636	-0.0881293	0.29783	0.229882	0.0679476	0.450975	0.270591	0.180384	WT	0.314397	0.76104	16	10482578	Ciita	tss_body
cg33907347	cg33907347_TC21	0.000136786	0.0287654	0.0546018	0.576448	0.453051	0.123397	0.507438	0.402683	0.104756	Kmt2d	0.428748	0.808237	16	10770132	NA	NA
cg33907709	cg33907709_TC21	1.849e-05	0.00836118	0.0877763	0.660583	0.557367	0.103216	0.568859	0.481233	0.087626	Kmt2d	0.14027	0.601252	16	10788907	Tnp2	tss_1500
cg33910878	cg33910878_TC21	0.000264914	0.0407263	0.124441	0.535832	0.313309	0.222522	0.348009	0.22614	0.121869	Kmt2d	0.021704	0.405753	16	11078471	Txndc11	tss_body
cg33911012	cg33911012_TC21	8.26069e-05	0.0218393	0.0919375	0.543863	0.289843	0.25402	0.363254	0.268049	0.0952048	Kmt2d	0.0183981	0.405753	16	11093228	Txndc11	tss_body
cg33913431	cg33913431_TC21	7.15404e-05	0.0200251	-0.0760469	0.234445	0.151377	0.0830674	0.302543	0.234601	0.0679419	Kmt2d	0.148019	0.606876	16	11324152	Snx29	tss_body
cg33914856	cg33914856_TC11	5.92631e-09	5.04279e-05	0.167753	0.541668	0.396962	0.144706	0.379363	0.267016	0.112346	Kmt2d	0.131337	0.593317	16	11494891	Snx29	tss_body
cg33915452	cg33915452_TC21	0.000246816	0.0391203	0.0560673	0.470598	0.319519	0.151079	0.394362	0.286515	0.107846	Kmt2d	0.11509	0.593317	16	11564907	Snx29	tss_body
cg33926826	cg33926826_TC21	2.9641e-05	0.011463	-0.0654105	0.810306	0.721565	0.088741	0.854996	0.81484	0.0401563	Kmt2d	0.0725142	0.533756	16	13257478	Mkl2	tss_body
cg33928476	cg33928476_BC21	2.24088e-05	0.00950184	0.0523822	0.657668	0.580888	0.07678	0.609321	0.536597	0.0727249	Kmt2d	0.746858	0.93812	16	13449547	Gm32817;Mir193b	tss_body;tss_body
cg33928478	cg33928478_BC21	1.44822e-06	0.00173881	0.0768453	0.662044	0.588323	0.0737216	0.575967	0.505903	0.070064	Kmt2d	0.876547	0.967286	16	13449633	Gm32817	tss_body
cg33931068	cg33931068_BC11	0.000193174	0.0346998	-0.0786633	0.503479	0.356356	0.147122	0.553457	0.487754	0.065703	Kmt2d	0.0928778	0.564948	16	13740980	NA	NA
cg33935741	cg33935741_TC21	0.000188305	0.0341905	-0.0536891	0.206151	0.147724	0.058427	0.287598	0.207631	0.0799675	WT	0.202972	0.665238	16	14291401	Myh11	tss_body
cg33967593	cg33967593_TC21	0.000118749	0.0267109	0.0907539	0.809363	0.610816	0.198547	0.668594	0.517728	0.150866	Kmt2d	0.410085	0.79772	16	18416611	Comt;Gm15764	tss_body;tss_1500
cg33990361	cg33990361_BC11	0.00012094	0.0269395	-0.115206	0.229571	0.0500091	0.179562	0.321083	0.226755	0.0943275	Kmt2d	0.0863412	0.550128	16	21204800	Ephb3	tss_1500
cg34031463	cg34031463_TC21	1.82255e-06	0.00197491	-0.115185	0.657081	0.457477	0.199604	0.718833	0.58348	0.135353	Kmt2d	0.47075	0.840099	16	25727144	Trp63	tss_body
cg34046601	cg34046601_BC21	1.30069e-06	0.00166238	-0.0983471	0.603014	0.458875	0.144139	0.630548	0.558456	0.0720918	Kmt2d	0.0727911	0.533756	16	28550666	Fgf12	tss_body
cg34061909	cg34061909_TC11	2.93126e-06	0.00265104	0.0688415	0.671778	0.453048	0.21873	0.578953	0.468324	0.110629	Kmt2d	0.48205	0.841379	16	30122698	NA	NA
cg34067641	cg34067641_TC21	0.000142901	0.0295941	0.0624009	0.465856	0.343813	0.122044	0.38686	0.293529	0.0933305	Kmt2d	0.00644736	0.383491	16	30603055	NA	NA
cg34069698	cg34069698_BC21	0.000330747	0.0456855	-0.068479	0.469095	0.300212	0.168883	0.513556	0.403194	0.110362	Kmt2d	0.695799	0.917133	16	30788563	NA	NA
cg34078020	cg34078020_TC21	2.80516e-06	0.00256951	0.0842444	0.70435	0.604737	0.099613	0.605344	0.517937	0.0874066	Kmt2d	0.463116	0.830183	16	31507482	Gm34032;LOC108168299	tss_body;tss_1500
cg34079821	cg34079821_BC21	0.000132896	0.0283859	-0.062275	0.339378	0.284371	0.0550069	0.410436	0.331242	0.0791939	WT	0.998303	0.998618	16	31664861	Dlg1	tss_body
cg34090793	cg34090793_BC11	0.000215535	0.0367092	-0.0667205	0.689687	0.609276	0.0804112	0.736148	0.663224	0.0729237	Kmt2d	0.224426	0.692426	16	32736040	Muc4	tss_body
cg34098192	cg34098192_BC21	5.71723e-05	0.0174752	-0.0564208	0.178856	0.0877676	0.091088	0.256418	0.134325	0.122093	WT	0.504158	0.852118	16	33382331	Zfp148	tss_body
cg34124207	cg34124207_TC21	9.19332e-05	0.0231079	-0.0787315	0.427884	0.325664	0.10222	0.498195	0.373903	0.124292	WT	0.559497	0.876191	16	35768117	Dirc2	tss_body
cg34137429	cg34137429_TC11	0.000308259	0.0438515	-0.0545992	0.517428	0.448718	0.0687104	0.581923	0.503576	0.0783469	WT	0.816178	0.947936	16	37539001	Gtf2e1;Rabl3	tss_body;tss_1500
cg34139240	cg34139240_TC11	0.000133254	0.0284064	-0.0678225	0.748458	0.635511	0.112947	0.78079	0.730582	0.050208	Kmt2d	0.00880092	0.383491	16	37715153	LOC108168280	tss_body
cg34169887	cg34169887_BC21	0.00022334	0.0370666	-0.0590513	0.656395	0.545224	0.111172	0.737549	0.644197	0.0933524	Kmt2d	0.963241	0.987955	16	42172863	Lsamp	tss_body
cg34182089	cg34182089_TC21	7.04391e-08	0.000254821	0.103227	0.400465	0.260555	0.139911	0.250693	0.204398	0.0462955	Kmt2d	0.0185106	0.405753	16	43955225	Ccdc191	tss_body
cg34241183	cg34241183_TC21	0.000143617	0.0296993	0.0501756	0.691629	0.548981	0.142647	0.639926	0.510763	0.129162	Kmt2d	0.151797	0.610646	16	52890607	4930405D01Rik	tss_body
cg34276316	cg34276316_BC21	0.000275184	0.0414948	0.0738969	0.293933	0.162175	0.131759	0.170017	0.112688	0.0573292	Kmt2d	0.0442054	0.45899	16	58507611	St3gal6	tss_body
cg34290954	cg34290954_TC21	1.76885e-05	0.00812734	-0.0836752	0.692243	0.568472	0.123771	0.771027	0.669076	0.101951	Kmt2d	0.227287	0.6946	16	61034214	NA	NA
cg34298541	cg34298541_BC21	3.13922e-06	0.00273537	-0.12194	0.485686	0.350713	0.134973	0.623683	0.439696	0.183986	WT	0.566577	0.876191	16	62684874	NA	NA
cg34326766	cg34326766_TC11	0.000341258	0.0464642	-0.0581574	0.109821	0.0265348	0.0832865	0.164477	0.113229	0.0512478	Kmt2d	0.220436	0.687089	16	67621097	Cadm2	tss_body
cg34377639	cg34377639_TC21	0.00011781	0.0266382	-0.0780495	0.474077	0.332892	0.141185	0.549797	0.428697	0.1211	Kmt2d	0.333686	0.76984	16	76370662	Nrip1	tss_body
cg34384639	cg34384639_TC21	1.24504e-06	0.00163972	-0.128139	0.500876	0.381713	0.119162	0.650676	0.487003	0.163673	WT	0.501605	0.851046	16	77237200	NA	NA
cg34394789	cg34394789_TC21	1.4998e-05	0.00726491	0.0871086	0.805482	0.647944	0.157538	0.717646	0.572096	0.14555	Kmt2d	0.687481	0.911511	16	78545204	D16Ertd472e	tss_body
cg34394963	cg34394963_TC21	0.000120113	0.0268391	0.0603966	0.680891	0.509209	0.171682	0.590001	0.494064	0.0959365	Kmt2d	0.316505	0.76104	16	78558809	D16Ertd472e	tss_body
cg34398614	cg34398614_TC21	0.000253814	0.039834	-0.0755533	0.509126	0.333689	0.175437	0.582042	0.430859	0.151182	Kmt2d	0.562147	0.876191	16	79109415	NA	NA
cg34406258	cg34406258_TC11	9.14099e-05	0.0229966	0.0617226	0.596225	0.466134	0.130091	0.552369	0.377733	0.174635	WT	0.98075	0.994377	16	80739590	NA	NA
cg34409453	cg34409453_BC21	9.91154e-07	0.00140229	-0.0731692	0.228534	0.153652	0.0748821	0.286492	0.201776	0.0847161	WT	0.616268	0.890969	16	81366135	Ncam2	tss_body
cg34482757	cg34482757_TC21	6.63431e-06	0.00420662	0.0722447	0.809639	0.729524	0.0801149	0.756642	0.639348	0.117294	WT	0.154016	0.610646	16	91105361	NA	NA
cg34483231	cg34483231_BC21	1.96892e-05	0.00865693	0.0707074	0.521749	0.4513	0.0704486	0.4448	0.37216	0.0726405	WT	0.965524	0.988907	16	91140650	Gm41492	tss_body
cg34483250	cg34483250_TC21	1.69931e-05	0.00792212	0.063127	0.638023	0.565386	0.0726364	0.590583	0.481743	0.10884	WT	0.660707	0.908377	16	91141329	Gm41492	tss_body
cg34499804	cg34499804_TC21	4.71801e-05	0.0153223	-0.090605	0.435416	0.298641	0.136775	0.510027	0.420032	0.0899954	Kmt2d	0.387931	0.790805	16	92302662	Smim11	tss_body
cg34501456	cg34501456_TC21	3.55365e-05	0.0128883	0.0666789	0.729439	0.594295	0.135144	0.648389	0.546592	0.101797	Kmt2d	0.793931	0.947302	16	92412288	Rcan1	tss_body
cg34502315	cg34502315_TC21	0.000239855	0.0384449	-0.109465	0.475418	0.338399	0.137019	0.595997	0.460042	0.135955	Kmt2d	0.330551	0.769835	16	92465322	Rcan1	tss_body
cg34505729	cg34505729_BC11	4.63622e-05	0.0151082	-0.0904361	0.787285	0.55238	0.234905	0.832421	0.706926	0.125495	Kmt2d	0.0317186	0.423607	16	92695515	Runx1	tss_body
cg34516099	cg34516099_BC11	2.34854e-06	0.00229741	0.088922	0.505397	0.375966	0.129432	0.410347	0.315428	0.0949189	Kmt2d	0.836872	0.953784	16	93588289	Setd4	tss_body
cg34523309	cg34523309_BC11	0.000226152	0.0372456	-0.0592602	0.577786	0.459628	0.118159	0.602183	0.56545	0.0367336	Kmt2d	0.0217326	0.405753	16	94098456	Sim2	tss_body
cg34530560	cg34530560_BC21	0.000239834	0.0384449	0.0959423	0.495493	0.326121	0.169372	0.338271	0.234903	0.103368	Kmt2d	0.043162	0.45706	16	94637666	Dyrk1a	tss_body
cg34537829	cg34537829_BC21	0.000114503	0.0262842	0.0693809	0.518942	0.399241	0.119702	0.431704	0.329999	0.101705	Kmt2d	0.217436	0.680392	16	95352343	NA	NA
cg34574383	cg34574383_BC21	0.000282807	0.0419428	-0.102843	0.542338	0.410101	0.132237	0.639206	0.517623	0.121582	Kmt2d	0.0244714	0.405753	17	4804716	NA	NA
cg34575773	cg34575773_BC21	2.30582e-05	0.0097052	0.0546465	0.635646	0.449492	0.186154	0.530562	0.432674	0.0978881	Kmt2d	0.161687	0.617717	17	4946814	Gm41517	tss_body
cg34593188	cg34593188_BC11	0.000165725	0.0316596	-0.0555484	0.756486	0.691099	0.0653865	0.816837	0.726152	0.0906846	WT	0.312309	0.758352	17	6315556	Dynlt1a;Dynlt1b;Dynlt1c;Dynlt1f	tss_body;tss_body;tss_body;tss_body
cg34731046	cg34731046_BC21	0.000271962	0.0412111	0.0801787	0.820106	0.692885	0.127221	0.703554	0.619518	0.0840356	Kmt2d	0.617061	0.89125	17	24434042	Eci1	tss_body
cg34737570	cg34737570_TC21	0.000207568	0.0359086	-0.0636263	0.27604	0.152215	0.123825	0.332453	0.219614	0.11284	Kmt2d	0.603322	0.885419	17	24870806	Gm41549	tss_body
cg34752835	cg34752835_TC21	1.57335e-06	0.0018353	0.112822	0.867948	0.732732	0.135215	0.723743	0.639362	0.084381	Kmt2d	0.32068	0.764832	17	25913352	Rab40c	tss_body
cg34752853	cg34752853_BC21	9.25434e-06	0.00530021	0.0937372	0.573928	0.458316	0.115612	0.46347	0.377623	0.0858463	Kmt2d	0.0132447	0.405753	17	25914807	Rab40c	tss_body
cg34759628	cg34759628_TC21	3.02146e-05	0.011539	-0.0932952	0.558566	0.470032	0.0885342	0.664151	0.537096	0.127055	WT	0.451962	0.829722	17	26438749	Neurl1b	tss_body
cg34772563	cg34772563_TC21	0.000281819	0.0419268	-0.0572416	0.44808	0.342876	0.105204	0.490674	0.439482	0.0511927	Kmt2d	0.0201741	0.405753	17	27324987	Gm10505	tss_body
cg34772564	cg34772564_BC21	5.8571e-05	0.0177133	-0.0581731	0.256184	0.174064	0.0821201	0.305924	0.238481	0.0674437	Kmt2d	0.396876	0.790805	17	27324999	Gm10505	tss_body
cg34772588	cg34772588_TC11	2.54524e-06	0.00239279	-0.113143	0.389062	0.187884	0.201178	0.480094	0.35436	0.125734	Kmt2d	0.440926	0.818862	17	27325551	Gm10505	tss_body
cg34783657	cg34783657_BC21	3.59394e-05	0.012985	0.051967	0.565442	0.483783	0.0816592	0.495194	0.421099	0.0740958	Kmt2d	0.916489	0.972751	17	28000104	Anks1	tss_body
cg34785091	cg34785091_TC21	0.000255418	0.0399323	-0.0501913	0.309545	0.154414	0.155132	0.283773	0.197784	0.0859889	Kmt2d	0.899164	0.972451	17	28080887	Tcp11	tss_1500
cg34789732	cg34789732_BC21	4.25469e-05	0.014255	0.088517	0.448588	0.313405	0.135183	0.325104	0.251549	0.0735554	Kmt2d	0.0337472	0.423607	17	28338663	Tead3	tss_body
cg34799402	cg34799402_BC11	1.07311e-05	0.0057756	-0.0925603	0.339411	0.248168	0.0912422	0.440063	0.326016	0.114047	WT	0.332075	0.769835	17	29015841	Gm16196	tss_body
cg34799850	cg34799850_BC21	1.29282e-06	0.00166238	0.0640688	0.710887	0.614973	0.0959149	0.633881	0.542884	0.0909965	Kmt2d	0.358733	0.785465	17	29050908	NA	NA
cg34799851	cg34799851_TC21	8.05655e-09	5.93303e-05	0.0855197	0.51691	0.416234	0.100676	0.419578	0.338679	0.0808997	Kmt2d	0.1184	0.593317	17	29050949	NA	NA
cg34799853	cg34799853_TC11	1.518e-07	0.000447248	0.0964467	0.750099	0.595892	0.154207	0.641326	0.493686	0.14764	Kmt2d	0.805594	0.947936	17	29051050	NA	NA
cg34799859	cg34799859_BC11	5.29965e-10	8.90937e-06	0.0932453	0.591998	0.457406	0.134592	0.476803	0.373223	0.10358	Kmt2d	0.304771	0.750891	17	29051136	NA	NA
cg34800318	cg34800318_BC21	4.36929e-05	0.0145537	0.0507998	0.594704	0.426212	0.168492	0.521504	0.403092	0.118412	Kmt2d	0.605526	0.885419	17	29081081	NA	NA
cg34803089	cg34803089_BC11	1.02342e-05	0.00560315	-0.0561561	0.210881	0.166418	0.0444622	0.276248	0.221632	0.0546157	WT	0.772692	0.945942	17	29262427	Ppil1	tss_body
cg34812226	cg34812226_BC21	5.84574e-07	0.00106411	0.0986549	0.610507	0.403368	0.207139	0.45262	0.359684	0.092936	Kmt2d	0.0790886	0.533756	17	29874584	Mdga1	tss_body
cg34815336	cg34815336_BC21	7.56836e-05	0.0207978	0.0750389	0.730866	0.662482	0.0683844	0.670669	0.571064	0.0996046	WT	0.73905	0.933064	17	30133931	Zfand3	tss_body
cg34836872	cg34836872_BC21	0.000180812	0.0334246	0.0926568	0.755961	0.590107	0.165854	0.621319	0.514143	0.107176	Kmt2d	0.2	0.662111	17	31838915	NA	NA
cg34843293	cg34843293_BC21	0.000143059	0.0296053	-0.0813227	0.232726	0.147213	0.0855124	0.327779	0.221737	0.106042	WT	0.498708	0.851046	17	32363091	Wiz	tss_body
cg34855353	cg34855353_TC11	3.57846e-05	0.0129486	-0.0919699	0.611754	0.510795	0.100959	0.687905	0.599894	0.0880107	Kmt2d	0.27732	0.729464	17	33818263	Kank3	tss_body
cg34860444	cg34860444_BC21	0.000301472	0.0432063	0.130663	0.620168	0.306127	0.314041	0.362698	0.23809	0.124608	Kmt2d	0.0497192	0.478921	17	34098990	NA	NA
cg34860643	cg34860643_TC21	0.000277076	0.0415757	-0.0862863	0.67353	0.523677	0.149852	0.754501	0.626449	0.128052	Kmt2d	0.976285	0.992422	17	34115088	Brd2	tss_body
cg34865977	cg34865977_TC21	0.000225633	0.03723	0.0534862	0.468073	0.340901	0.127172	0.390062	0.300695	0.0893668	Kmt2d	0.509165	0.854124	17	34589492	Gpsm3	tss_1500
cg34866666	cg34866666_BC21	6.63837e-06	0.00420662	0.0559568	0.764736	0.638975	0.12576	0.710686	0.578861	0.131825	WT	0.389643	0.790805	17	34616312	Egfl8	tss_body
cg34870711	cg34870711_TC21	0.000385641	0.0498118	-0.113074	0.645909	0.456443	0.189466	0.705932	0.559839	0.146093	Kmt2d	0.943832	0.979224	17	34862293	Cfb	tss_body
cg34870757	cg34870757_TC21	0.000249031	0.039343	-0.0666992	0.738901	0.593408	0.145493	0.797296	0.661594	0.135702	Kmt2d	0.591933	0.885419	17	34866683	C2	tss_body
cg34871999	cg34871999_BC11	3.6173e-06	0.00296289	-0.0647652	0.234686	0.150419	0.0842666	0.29834	0.221432	0.076908	Kmt2d	0.973214	0.989929	17	34931995	Neu1	tss_body
cg34872373	cg34872373_TO11	2.99867e-07	0.000674797	-0.0697442	0.229169	0.163331	0.0658386	0.28473	0.246339	0.0383912	Kmt2d	0.00518772	0.383491	17	34957462	Hspa1b;Hspa1a	tss_body;tss_body
cg34873201	cg34873201_TC21	2.94631e-05	0.0114251	-0.132953	0.361289	0.240699	0.12059	0.50319	0.327716	0.175474	WT	0.802733	0.947936	17	34998748	D17H6S56E-5	tss_body
cg34876360	cg34876360_BC21	4.85345e-06	0.00345043	-0.0869239	0.63007	0.446046	0.184024	0.668779	0.538354	0.130425	Kmt2d	0.70161	0.917133	17	35162909	Prrc2a	tss_body
cg34876366	cg34876366_TC21	0.000106712	0.0251519	-0.136293	0.687668	0.460266	0.227403	0.743244	0.582808	0.160436	Kmt2d	0.386401	0.790805	17	35162986	Prrc2a	tss_body
cg34877844	cg34877844_TC21	8.09641e-09	5.93303e-05	-0.0707999	0.174562	0.135129	0.0394334	0.251389	0.188228	0.0631607	WT	0.521032	0.857977	17	35243757	Ddx39b;Mir6975	tss_body;tss_1500
cg34882030	cg34882030_TC11	0.000220372	0.0368561	-0.11021	0.326687	0.121713	0.204975	0.411047	0.310275	0.100772	Kmt2d	0.100976	0.572556	17	35590591	Gm41577	tss_body
cg34883379	cg34883379_TC21	4.34578e-05	0.014504	0.0699371	0.675589	0.542396	0.133193	0.589514	0.46868	0.120835	Kmt2d	0.708167	0.921366	17	35686453	Ddr1	tss_body
cg34884186	cg34884186_BC21	9.72449e-05	0.0238233	0.104614	0.744161	0.493364	0.250797	0.603782	0.453218	0.150564	Kmt2d	0.228044	0.6946	17	35741937	NA	NA
cg34897911	cg34897911_BC21	9.66813e-05	0.0237581	-0.0916644	0.565941	0.428152	0.137788	0.635444	0.513147	0.122297	Kmt2d	0.892582	0.972246	17	37220221	NA	NA
cg34899034	cg34899034_BC21	2.75716e-07	0.000657418	-0.0721498	0.152856	0.0918611	0.0609952	0.229151	0.177394	0.051757	Kmt2d	0.394231	0.790805	17	37492167	Olfr110	tss_1500
cg34899167	cg34899167_BC11	0.000124548	0.0275076	-0.0783792	0.227775	0.100579	0.127196	0.311332	0.195449	0.115883	Kmt2d	0.103354	0.575832	17	37525661	Olfr111	tss_body
cg34927432	cg34927432_TC11	7.55469e-07	0.00122674	0.0816802	0.88029	0.776562	0.103729	0.803711	0.642093	0.161617	WT	0.535199	0.865207	17	43077233	Tnfrsf21	tss_body
cg34962050	cg34962050_BC21	0.000276146	0.0415369	-0.0715056	0.47628	0.373422	0.102858	0.556871	0.426047	0.130824	WT	0.26826	0.722199	17	46252754	Lrrc73	tss_1500
cg34968073	cg34968073_BC21	0.000168726	0.0320615	0.0634147	0.712349	0.446665	0.265684	0.566176	0.410081	0.156095	Kmt2d	0.206447	0.668976	17	46610100	Ptk7	tss_body
cg34968342	cg34968342_TC11	5.42487e-08	0.000214565	0.07488	0.777227	0.580887	0.196341	0.676812	0.59118	0.0856312	Kmt2d	0.171721	0.632391	17	46624701	Ptk7	tss_body
cg34968961	cg34968961_BC11	9.56989e-06	0.00539445	-0.0520039	0.845501	0.755382	0.0901186	0.882272	0.818442	0.0638295	Kmt2d	0.566175	0.876191	17	46651718	Cul7	tss_body
cg34981093	cg34981093_BC21	2.71835e-05	0.0108799	0.0539456	0.254911	0.111242	0.143669	0.174549	0.0925715	0.0819771	Kmt2d	0.127611	0.593317	17	47437298	1700001C19Rik;AI661453	tss_body;tss_body
cg34982059	cg34982059_BC21	2.13601e-05	0.00916595	-0.0575274	0.558138	0.430076	0.128061	0.5726	0.477399	0.0952006	Kmt2d	0.130398	0.593317	17	47501435	Taf8	tss_body
cg34987982	cg34987982_TC21	3.12406e-06	0.00273537	0.0532529	0.241483	0.160403	0.0810793	0.156592	0.120979	0.0356131	Kmt2d	0.0717866	0.533756	17	47883308	Foxp4	tss_body
cg34994248	cg34994248_BC21	5.57103e-05	0.0172422	0.061677	0.687564	0.555821	0.131743	0.611617	0.524394	0.0872231	Kmt2d	0.193801	0.653354	17	48432663	Apobec2	tss_body
cg34994658	cg34994658_BC21	0.000318524	0.0446451	0.0744829	0.508475	0.409598	0.0988767	0.424252	0.315721	0.108531	WT	0.141959	0.602154	17	48462370	Unc5cl	tss_body
cg34994720	cg34994720_TC21	2.38838e-06	0.002306	-0.122544	0.581213	0.494545	0.0866681	0.720959	0.582855	0.138104	WT	0.394936	0.790805	17	48466909	Unc5cl	tss_body
cg34994758	cg34994758_TC21	4.90672e-08	0.000200328	-0.112399	0.547249	0.452778	0.0944708	0.634981	0.56774	0.0672417	Kmt2d	0.716453	0.924623	17	48467960	Unc5cl	tss_body
cg35000287	cg35000287_TC21	9.78157e-05	0.023896	-0.0849839	0.514901	0.382852	0.132049	0.565599	0.478137	0.0874624	Kmt2d	0.928874	0.973309	17	49000061	Lrfn2	tss_body
cg35012193	cg35012193_BC21	1.11164e-07	0.000366943	0.0864859	0.340202	0.253457	0.0867449	0.230427	0.161203	0.0692237	Kmt2d	0.832115	0.951929	17	50171394	Rftn1	tss_body
cg35013498	cg35013498_TC21	0.000314566	0.0443732	-0.0642532	0.600473	0.488532	0.111941	0.668067	0.564368	0.103699	Kmt2d	0.807369	0.947936	17	50289118	Dazl	tss_body
cg35047881	cg35047881_BC21	6.42124e-05	0.0187232	-0.0760231	0.845105	0.678776	0.166329	0.8681	0.79526	0.0728398	Kmt2d	0.190403	0.649157	17	55956458	Ebi3;Gm16712;Zfp119b	tss_body;tss_body;tss_1500
cg35048569	cg35048569_BC21	1.34593e-06	0.00167619	-0.0862634	0.388698	0.312905	0.0757933	0.491722	0.389104	0.102618	WT	0.816805	0.947936	17	55999971	Stap2	tss_body
cg35048578	cg35048578_BC21	0.000144505	0.0297752	-0.0562133	0.471988	0.245132	0.226857	0.385686	0.320822	0.0648644	Kmt2d	0.172373	0.632391	17	56000124	Stap2	tss_body
cg35055506	cg35055506_TC21	0.000322361	0.0448967	0.138097	0.776436	0.600771	0.175665	0.622393	0.424868	0.197525	WT	0.661667	0.908377	17	56445810	Ptprs	tss_body
cg35055890	cg35055890_BC21	2.44028e-05	0.0101368	0.0519782	0.490139	0.323064	0.167074	0.397084	0.287622	0.109462	Kmt2d	0.624635	0.898194	17	56469723	Ptprs;Gm33032	tss_body;tss_body
cg35102369	cg35102369_TC21	5.51228e-05	0.017092	0.0701428	0.612501	0.486052	0.126449	0.530142	0.415973	0.114169	Kmt2d	0.487258	0.845957	17	63493020	Fbxl17	tss_body
cg35105681	cg35105681_TC21	8.37388e-06	0.00495482	-0.0657652	0.390244	0.272377	0.117867	0.422738	0.335398	0.0873402	Kmt2d	0.599619	0.885419	17	63862716	Fer	tss_1500
cg35112258	cg35112258_BC21	5.58067e-05	0.0172422	-0.0915006	0.478887	0.401153	0.0777339	0.595553	0.454256	0.141297	WT	0.517313	0.857551	17	64603016	Man2a1	tss_body
cg35112261	cg35112261_TC11	9.04914e-06	0.00523515	-0.0892039	0.604604	0.494283	0.110321	0.679433	0.565608	0.113825	WT	0.246621	0.716995	17	64603186	Man2a1	tss_body
cg35128710	cg35128710_BC21	9.50586e-05	0.0235321	-0.0943353	0.370015	0.237923	0.132092	0.460158	0.369033	0.0911252	Kmt2d	0.989844	0.994821	17	66233709	NA	NA
cg35164233	cg35164233_BC21	0.00024207	0.03861	-0.0603911	0.801856	0.700883	0.100973	0.83386	0.744047	0.0898132	Kmt2d	0.429644	0.808237	17	69769304	NA	NA
cg35174716	cg35174716_BC21	7.61055e-07	0.00122883	0.061338	0.271439	0.109993	0.161446	0.180796	0.078589	0.102207	Kmt2d	0.37943	0.790805	17	70967841	LOC108168339;Gm41611	tss_body;tss_200
cg35174717	cg35174717_BC11	5.42099e-06	0.00371528	0.0932696	0.414093	0.268119	0.145974	0.311523	0.213584	0.0979392	Kmt2d	0.018146	0.405753	17	70967910	LOC108168339;Gm41611	tss_body;tss_body
cg35175283	cg35175283_BC11	0.000148927	0.0301857	-0.0997403	0.721086	0.58828	0.132806	0.817756	0.704287	0.11347	Kmt2d	0.599139	0.885419	17	70997299	Myl12a	tss_body
cg35181618	cg35181618_TC21	1.30252e-05	0.00657684	-0.114045	0.595171	0.471541	0.12363	0.729687	0.580989	0.148698	WT	0.544516	0.867218	17	71574057	Spdya;Trmt61b	tss_body;tss_body
cg35182104	cg35182104_TC21	2.3826e-06	0.002306	-0.0885703	0.556474	0.418041	0.138433	0.595009	0.506267	0.0887423	Kmt2d	0.156482	0.611772	17	71618472	Wdr43	tss_body
cg35182548	cg35182548_BC21	0.000307283	0.0437998	-0.0505237	0.294408	0.180964	0.113444	0.307235	0.214272	0.092963	Kmt2d	0.704433	0.91845	17	71662546	NA	NA
cg35196329	cg35196329_TC21	0.000224286	0.0371158	-0.075937	0.266487	0.147178	0.119308	0.304091	0.21755	0.086541	Kmt2d	0.804597	0.947936	17	73096731	NA	NA
cg35252702	cg35252702_BC21	9.94161e-05	0.0240899	-0.131886	0.680587	0.455698	0.22489	0.756241	0.625793	0.130447	Kmt2d	0.774108	0.945942	17	80204744	Srsf7	tss_body
cg35277152	cg35277152_TC21	9.88389e-06	0.00547428	0.053344	0.66784	0.464439	0.203401	0.562577	0.407823	0.154754	Kmt2d	0.715552	0.924567	17	83220148	Pkdcc	tss_body
cg35287321	cg35287321_TC21	4.04677e-07	0.000843481	-0.0909446	0.719155	0.647034	0.0721219	0.848962	0.758664	0.090298	WT	0.460888	0.830068	17	83998176	8430430B14Rik	tss_1500
cg35289539	cg35289539_BC21	6.26483e-05	0.0185345	0.0598313	0.335848	0.218821	0.117027	0.239249	0.18264	0.0566086	Kmt2d	0.150667	0.609916	17	84163406	Gm41640	tss_body
cg35432980	cg35432980_BC21	8.11138e-05	0.021618	0.0852321	0.593572	0.421824	0.171747	0.458328	0.393294	0.0650337	Kmt2d	0.00407911	0.383491	18	11883871	Cables1	tss_body
cg35433606	cg35433606_BC21	9.96098e-05	0.0241046	0.0613464	0.354902	0.223597	0.131305	0.225784	0.158592	0.0671912	Kmt2d	0.183685	0.643414	18	11941335	Cables1	tss_body
cg35433607	cg35433607_BC11	7.51994e-05	0.0207445	0.0735047	0.315297	0.189729	0.125568	0.20515	0.120624	0.0845258	Kmt2d	0.153246	0.610646	18	11941345	Cables1	tss_body
cg35481050	cg35481050_BC21	3.60704e-05	0.0130159	-0.0829617	0.518767	0.372277	0.14649	0.581512	0.452759	0.128753	Kmt2d	0.919163	0.972751	18	19079865	NA	NA
cg35570411	cg35570411_TC11	6.47088e-05	0.0187368	-0.102964	0.557332	0.412257	0.145075	0.607427	0.526999	0.0804286	Kmt2d	0.216301	0.680392	18	33374105	NA	NA
cg35570904	cg35570904_BC11	2.70635e-06	0.00250691	-0.110738	0.431758	0.248037	0.183721	0.51081	0.420613	0.0901969	Kmt2d	0.522084	0.857977	18	33439530	Nrep	tss_body
cg35582184	cg35582184_BC11	1.54326e-06	0.00181611	0.0597081	0.660046	0.506491	0.153555	0.566732	0.479273	0.0874583	Kmt2d	0.018909	0.405753	18	34547364	Wnt8a	tss_body
cg35584649	cg35584649_TC21	1.56798e-05	0.00743987	-0.0974464	0.640159	0.441722	0.198438	0.695757	0.559665	0.136093	Kmt2d	0.661374	0.908377	18	34760596	Fam53c;Gm3561	tss_body;tss_body
cg35586838	cg35586838_BC21	8.56717e-07	0.00130978	-0.10946	0.396051	0.323319	0.0727324	0.515168	0.402721	0.112447	WT	0.226145	0.694062	18	34930366	Etf1	tss_body
cg35596073	cg35596073_BC21	0.000109644	0.0256008	-0.0597489	0.271324	0.157129	0.114194	0.303343	0.212896	0.0904471	Kmt2d	0.797666	0.947936	18	35873276	Gm41693	tss_body
cg35609216	cg35609216_BC11	6.07108e-06	0.00394168	-0.146901	0.770612	0.559036	0.211576	0.844081	0.744077	0.100003	Kmt2d	0.0238576	0.405753	18	37011432	Pcdha1;Pcdha2;Pcdha3;Gm37013;Pcdha4;Pcdha5;Gm38666;Pcdha6;Gm38667;Pcdha7;Pcdha8;Pcdha9;Pcdha10;Pcdha11	tss_body;tss_body;tss_body;tss_body;tss_body;tss_body;tss_body;tss_body;tss_body;tss_body;tss_body;tss_body;tss_body;tss_body
cg35611449	cg35611449_BC21	0.000131529	0.0281996	-0.0567186	0.565674	0.355162	0.210512	0.635718	0.483931	0.151786	Kmt2d	0.0794574	0.533756	18	37308539	Gm37013;Gm38666;Gm38667;Pcdhb4	tss_body;tss_body;tss_body;tss_body
cg35621955	cg35621955_BC21	1.704e-05	0.00792212	0.0642907	0.625651	0.508018	0.117633	0.532079	0.464533	0.0675463	Kmt2d	0.0783281	0.533756	18	38189422	NA	NA
cg35621985	cg35621985_BC21	3.54785e-06	0.00293897	0.0783898	0.492158	0.380589	0.11157	0.393627	0.323291	0.0703362	Kmt2d	0.00945013	0.383491	18	38189886	Pcdh1	tss_body
cg35636791	cg35636791_BC21	5.57875e-05	0.0172422	-0.0836054	0.321415	0.21877	0.102645	0.395523	0.308603	0.0869205	Kmt2d	0.617576	0.89125	18	39582036	NA	NA
cg35683777	cg35683777_BC21	3.23947e-05	0.0120926	-0.112874	0.587955	0.395339	0.192615	0.667207	0.579329	0.0878784	Kmt2d	0.386967	0.790805	18	46595864	Tmed7	tss_body
cg35715654	cg35715654_TC11	0.000116564	0.0264797	-0.127124	0.416896	0.187905	0.228992	0.534804	0.384261	0.150543	Kmt2d	0.604188	0.885419	18	51470961	NA	NA
cg35741291	cg35741291_BC21	0.000229406	0.0374796	-0.0545719	0.862501	0.698686	0.163814	0.872532	0.790526	0.0820061	Kmt2d	0.190006	0.649157	18	54714615	NA	NA
cg35789809	cg35789809_TC21	1.3763e-05	0.00682844	0.0735416	0.493211	0.357448	0.135763	0.390098	0.292955	0.097143	Kmt2d	0.476401	0.841255	18	60727550	Ndst1	tss_body
cg35789886	cg35789886_BC11	9.6416e-05	0.0237133	0.0778333	0.327001	0.153597	0.173404	0.203392	0.138824	0.0645679	Kmt2d	7.66618e-06	0.0122582	18	60733157	Ndst1	tss_body
cg35789891	cg35789891_BC21	1.99025e-05	0.00873727	0.107823	0.413875	0.218582	0.195293	0.237458	0.18021	0.0572476	Kmt2d	0.00855785	0.383491	18	60733302	Ndst1	tss_body
cg35790590	cg35790590_TC21	6.07102e-09	5.04279e-05	-0.117168	0.220564	0.150771	0.0697931	0.366919	0.24365	0.123269	WT	0.395088	0.790805	18	60776238	Rps14	tss_body
cg35792678	cg35792678_BC11	0.000105906	0.0250762	-0.0727821	0.712534	0.634599	0.077935	0.827206	0.72155	0.105656	WT	0.461789	0.830068	18	60925692	Camk2a	tss_body
cg35793034	cg35793034_TC11	0.000288914	0.0425176	0.0509031	0.281648	0.158067	0.123581	0.203166	0.133245	0.0699212	Kmt2d	0.14689	0.605353	18	60954349	Camk2a	tss_body
cg35806259	cg35806259_BC21	6.42688e-05	0.0187232	-0.0578844	0.711042	0.651482	0.0595599	0.769948	0.705638	0.0643096	WT	0.518351	0.857551	18	61977926	Sh3tc2	tss_body
cg35841253	cg35841253_BC21	0.000204603	0.0356113	0.0554556	0.488122	0.334608	0.153513	0.383263	0.309428	0.0738353	Kmt2d	0.00320507	0.383491	18	65582378	Zfp532	tss_body
cg35870937	cg35870937_BC21	3.66675e-06	0.00298554	-0.0953049	0.299455	0.15672	0.142735	0.371709	0.267233	0.104476	Kmt2d	0.825308	0.947936	18	68338517	Mc5r	tss_body
cg35877195	cg35877195_TC11	0.000302438	0.0432386	0.0605002	0.488051	0.338269	0.149782	0.451998	0.294615	0.157383	WT	0.288154	0.737705	18	69084235	Gm31088	tss_body
cg35889912	cg35889912_TC21	0.00031915	0.0447109	-0.102312	0.642854	0.482756	0.160098	0.703523	0.571043	0.13248	Kmt2d	0.809823	0.947936	18	70372197	NA	NA
cg35890755	cg35890755_BC21	0.000376335	0.0489546	-0.0765132	0.322654	0.177128	0.145526	0.338979	0.260744	0.0782345	Kmt2d	0.170033	0.632391	18	70471705	4930503L19Rik;Stard6	tss_body;tss_1500
cg35895058	cg35895058_TC21	2.8675e-05	0.0112618	0.069434	0.74902	0.544913	0.204107	0.623282	0.491564	0.131718	Kmt2d	0.887246	0.969817	18	71003263	NA	NA
cg35915330	cg35915330_BC11	0.000175832	0.032844	-0.102098	0.605001	0.444777	0.160224	0.665244	0.539809	0.125435	Kmt2d	0.364143	0.786844	18	73959452	Mapk4	tss_body
cg35928507	cg35928507_BC21	0.000100363	0.0241846	0.0620131	0.681608	0.589904	0.0917045	0.649732	0.51829	0.131442	WT	0.604196	0.885419	18	75047326	Dym	tss_body
cg35963029	cg35963029_TC21	1.84582e-06	0.00197491	-0.108902	0.485835	0.385592	0.100242	0.578683	0.458988	0.119695	WT	0.81913	0.947936	18	77870176	Pstpip2	tss_body
cg35963040	cg35963040_TC21	4.63407e-05	0.0151082	-0.137834	0.435288	0.236713	0.198575	0.572817	0.452039	0.120778	Kmt2d	0.392332	0.790805	18	77870431	Pstpip2	tss_body
cg35963041	cg35963041_TC21	6.76007e-06	0.00426483	-0.111828	0.575554	0.42364	0.151914	0.660516	0.551836	0.108679	Kmt2d	0.491895	0.850313	18	77870449	Pstpip2	tss_body
cg35982524	cg35982524_TC21	8.94362e-05	0.0226396	-0.0726712	0.141834	0.0647943	0.0770392	0.211274	0.128831	0.0824423	WT	0.966112	0.988907	18	80170066	NA	NA
cg35989125	cg35989125_TC21	2.21476e-05	0.00943433	0.110897	0.421088	0.248125	0.172962	0.276774	0.194057	0.0827168	Kmt2d	0.0199206	0.405753	18	80609787	Nfatc1	tss_body
cg36008748	cg36008748_TC21	6.14307e-05	0.0183069	0.0861239	0.461612	0.339059	0.122552	0.350334	0.287309	0.0630242	Kmt2d	0.034948	0.423607	18	82484833	Mbp	tss_body
cg36028154	cg36028154_TC21	1.58502e-05	0.00748735	0.0743572	0.576531	0.394233	0.182298	0.453135	0.35998	0.0931543	Kmt2d	0.0310254	0.423607	18	84073532	Tshz1	tss_body
cg36070688	cg36070688_BC21	6.04421e-05	0.0180311	0.0929412	0.456052	0.316518	0.139534	0.32895	0.252868	0.076082	Kmt2d	0.097704	0.568104	19	3847268	NA	NA
cg36070915	cg36070915_TC21	3.11577e-06	0.00273537	0.0919829	0.737459	0.520258	0.2172	0.606019	0.450656	0.155363	Kmt2d	0.260874	0.719812	19	3855599	Chka	tss_body
cg36076077	cg36076077_BC21	0.000256417	0.040001	0.0501341	0.72828	0.555106	0.173174	0.655927	0.525252	0.130676	Kmt2d	0.293218	0.740689	19	4217000	LOC102631992;Clcf1;Clcf1-pold4	tss_body;tss_body;tss_body
cg36076601	cg36076601_TC21	3.14387e-06	0.00273537	0.0722034	0.73458	0.563749	0.170831	0.592306	0.496139	0.0961664	Kmt2d	0.409497	0.79772	19	4263954	Ssh3;Mir6985	tss_body;tss_200
cg36101965	cg36101965_BC21	0.000109442	0.0255744	0.0665896	0.646285	0.583419	0.0628664	0.593671	0.510353	0.0833185	WT	0.926163	0.973309	19	5997653	Capn1	tss_body
cg36108332	cg36108332_BC21	0.000125166	0.0275448	0.0506644	0.798345	0.638338	0.160007	0.68587	0.6079	0.07797	Kmt2d	0.0469484	0.470216	19	6384659	Pygm	tss_body
cg36117453	cg36117453_TC21	2.47782e-06	0.00235262	0.0638741	0.664987	0.51353	0.151457	0.603959	0.467656	0.136304	Kmt2d	0.907431	0.972751	19	7070340	Macrod1	tss_body
cg36120847	cg36120847_BC21	8.08498e-05	0.0215787	-0.0808916	0.277468	0.112883	0.164585	0.304096	0.198567	0.105529	Kmt2d	0.0569288	0.513008	19	7295269	Mark2	tss_body
cg36131517	cg36131517_BC11	7.91333e-06	0.00477122	-0.0872245	0.342501	0.252383	0.0901179	0.4164	0.354128	0.0622718	Kmt2d	0.0638892	0.533756	19	8742524	Stx5a;Mir6992	tss_body;tss_1500
cg36133471	cg36133471_BC11	1.14925e-05	0.00603758	-0.0855952	0.198941	0.09356	0.105381	0.267046	0.165868	0.101178	Kmt2d	0.810971	0.947936	19	8888074	Lbhd1;1810009A15Rik	tss_body;tss_1500
cg36140759	cg36140759_TC11	4.51605e-06	0.00333295	-0.0674387	0.206575	0.11409	0.0924849	0.255266	0.200598	0.0546676	Kmt2d	0.0258842	0.405753	19	9911499	NA	NA
cg36144342	cg36144342_TC21	0.000157529	0.0309632	-0.0628774	0.785024	0.700294	0.0847301	0.848441	0.774049	0.0743915	Kmt2d	0.696244	0.917133	19	10230755	Myrf	tss_body
cg36144346	cg36144346_BC21	0.000308926	0.0439243	-0.0637107	0.693491	0.634055	0.0594354	0.773642	0.685944	0.0876977	WT	0.645847	0.905886	19	10230917	Myrf	tss_body
cg36153024	cg36153024_BC11	0.000242324	0.0386114	-0.0809406	0.493424	0.338869	0.154554	0.55981	0.439663	0.120147	Kmt2d	0.257416	0.718338	19	10941008	Ptgdr2	tss_body
cg36216619	cg36216619_TC21	0.000259515	0.0402208	-0.117949	0.484859	0.366288	0.118571	0.614894	0.438102	0.176792	WT	0.825231	0.947936	19	20797696	Tmc1	tss_body
cg36222950	cg36222950_BC11	0.000162787	0.0314482	0.0704375	0.316462	0.191312	0.12515	0.222889	0.085303	0.137586	WT	0.678894	0.909783	19	21630639	1110059E24Rik	tss_body
cg36236311	cg36236311_BC11	0.000326502	0.0453188	-0.113409	0.296409	0.128148	0.168261	0.379873	0.291282	0.0885909	Kmt2d	0.106386	0.58239	19	23272719	Smc5;Gm33950	tss_body;tss_1500
cg36253106	cg36253106_BC21	0.000129805	0.0280189	-0.0751564	0.240684	0.156736	0.0839482	0.323025	0.221801	0.101225	WT	0.560101	0.876191	19	24875225	NA	NA
cg36294484	cg36294484_BC11	0.000260149	0.0402971	-0.0642345	0.827244	0.718226	0.109018	0.879224	0.819504	0.0597205	Kmt2d	0.13756	0.601252	19	29238333	Gm41829	tss_body
cg36304315	cg36304315_BC11	0.000374593	0.0487946	-0.0929088	0.752619	0.604848	0.147772	0.873444	0.74124	0.132203	Kmt2d	0.350366	0.782451	19	30171937	Gldc	tss_body
cg36306444	cg36306444_BC21	0.000162506	0.0314482	0.0517959	0.666319	0.51939	0.146929	0.56399	0.469506	0.0944841	Kmt2d	0.300819	0.745751	19	30420051	NA	NA
cg36320849	cg36320849_BC21	0.000387735	0.0499599	0.10052	0.390926	0.183058	0.207869	0.206314	0.127763	0.0785512	Kmt2d	0.00940574	0.383491	19	32377073	Sgms1	tss_body
cg36322162	cg36322162_BC21	0.000339293	0.0463088	-0.0981907	0.664574	0.499274	0.1653	0.724775	0.615451	0.109323	Kmt2d	0.667515	0.908377	19	32487499	Minpp1	tss_body
cg36338167	cg36338167_BC11	0.000302948	0.0432899	-0.0768102	0.608041	0.487906	0.120135	0.673013	0.600364	0.0726491	Kmt2d	0.0743612	0.533756	19	34746572	Slc16a12	tss_body
cg36339416	cg36339416_TC21	0.000149847	0.0302765	-0.0826873	0.570873	0.349331	0.221542	0.567946	0.463204	0.104742	Kmt2d	0.142718	0.602154	19	34877670	Pank1	tss_body
cg36344485	cg36344485_TC21	0.000345314	0.046883	-0.0731848	0.34388	0.230235	0.113645	0.380717	0.282381	0.0983367	Kmt2d	0.610239	0.885419	19	35833154	NA	NA
cg36349837	cg36349837_BC21	0.000158227	0.0310576	-0.0553917	0.702523	0.519544	0.182979	0.749113	0.593751	0.155362	Kmt2d	0.551983	0.872156	19	36437435	Pcgf5	tss_body
cg36398970	cg36398970_BC11	8.83445e-05	0.0224458	0.0584942	0.492172	0.358041	0.134131	0.467626	0.300558	0.167068	WT	0.526585	0.861832	19	41657800	Slit1	tss_body
cg36402381	cg36402381_TC21	1.77504e-05	0.00813441	-0.0914023	0.501187	0.408607	0.0925801	0.609879	0.484614	0.125266	WT	0.896995	0.972246	19	41895182	Rrp12	tss_body
cg36413877	cg36413877_TC21	1.27759e-06	0.00165965	0.0707773	0.674043	0.533453	0.140591	0.637343	0.432324	0.205019	WT	0.788721	0.947302	19	42758129	Hps1	tss_body
cg36425078	cg36425078_TC21	0.000285123	0.0422206	-0.0625948	0.705153	0.57228	0.132873	0.785538	0.662247	0.12329	Kmt2d	0.93085	0.974103	19	43852540	Dnmbp	tss_body
cg36426135	cg36426135_TC21	5.46436e-07	0.00102741	0.103739	0.582686	0.444549	0.138137	0.454351	0.314391	0.13996	WT	0.760889	0.943681	19	43920499	Dnmbp	tss_body
cg36426157	cg36426157_TC11	1.25054e-08	8.31146e-05	0.102387	0.854125	0.785123	0.0690024	0.75825	0.663256	0.0949937	WT	0.720976	0.926464	19	43921007	Dnmbp	tss_body
cg36426162	cg36426162_BC21	1.17429e-06	0.00156823	0.0997924	0.761351	0.590585	0.170766	0.648654	0.504983	0.143671	Kmt2d	0.969354	0.989399	19	43921131	Dnmbp	tss_body
cg36426169	cg36426169_BC21	1.78247e-08	0.000106128	0.138423	0.744696	0.591558	0.153138	0.618502	0.461988	0.156513	WT	0.291993	0.739083	19	43921459	Dnmbp	tss_body
cg36426177	cg36426177_BC21	6.33924e-09	5.04279e-05	0.100994	0.638824	0.489943	0.148881	0.521207	0.407619	0.113587	Kmt2d	0.770078	0.945741	19	43921682	Dnmbp	tss_body
cg36435452	cg36435452_BC21	2.48302e-07	0.000617065	0.0713265	0.631053	0.449683	0.18137	0.536971	0.420934	0.116037	Kmt2d	0.416091	0.799783	19	44649663	NA	NA
cg36435457	cg36435457_BC21	0.000114032	0.0262182	0.11203	0.60145	0.339536	0.261914	0.42216	0.245781	0.176379	Kmt2d	0.130625	0.593317	19	44649888	NA	NA
cg36435466	cg36435466_TC21	8.1304e-06	0.00484082	0.0706742	0.258321	0.141533	0.116789	0.180157	0.0812891	0.098868	Kmt2d	0.537463	0.865207	19	44649964	NA	NA
cg36435482	cg36435482_BC11	2.65117e-08	0.000132926	0.0843445	0.311286	0.191491	0.119795	0.215644	0.121503	0.0941417	Kmt2d	0.0954464	0.564948	19	44650728	NA	NA
cg36435483	cg36435483_BC21	6.01188e-08	0.000223135	0.123924	0.675846	0.557927	0.117919	0.55737	0.421019	0.13635	WT	0.710324	0.923421	19	44650781	NA	NA
cg36441476	cg36441476_BC21	2.88733e-05	0.0113192	0.053638	0.508205	0.377273	0.130932	0.460701	0.350029	0.110672	Kmt2d	0.672288	0.908377	19	45045636	Pdzd7	tss_body
cg36449611	cg36449611_BC21	0.000181819	0.0335457	0.0557258	0.469442	0.327973	0.141469	0.426802	0.320636	0.106166	Kmt2d	0.7901	0.947302	19	45630898	Fbxw4	tss_body
cg36452745	cg36452745_TC21	2.85652e-07	0.000657418	0.0946134	0.751639	0.602928	0.148711	0.627118	0.529012	0.0981063	Kmt2d	0.0166071	0.405753	19	45837761	9130011E15Rik	tss_body
cg36459791	cg36459791_TC11	0.000102383	0.0244649	-0.069247	0.240733	0.0916406	0.149092	0.308701	0.222244	0.0864572	Kmt2d	0.129558	0.593317	19	46396375	Sufu;Actr1a	tss_1500;tss_1500
cg36467269	cg36467269_BC21	1.87604e-05	0.00844337	0.0548297	0.871714	0.704511	0.167203	0.777384	0.655599	0.121785	Kmt2d	0.135556	0.601252	19	46937140	Nt5c2	tss_body
cg36470452	cg36470452_BC21	0.000176848	0.0329907	-0.0671924	0.646972	0.53715	0.109821	0.710173	0.608182	0.10199	Kmt2d	0.934329	0.976465	19	47150152	NA	NA
cg36476688	cg36476688_TC11	0.000225937	0.037238	0.0544076	0.484594	0.412132	0.0724619	0.419443	0.363223	0.05622	Kmt2d	0.038857	0.434491	19	47537850	Obfc1	tss_1500
cg36497681	cg36497681_BC11	3.89774e-06	0.00309427	-0.0525557	0.167149	0.0931894	0.0739596	0.200733	0.156079	0.044654	Kmt2d	0.209067	0.671634	19	50158136	Sorcs1	tss_body
cg36516388	cg36516388_BC21	7.37957e-05	0.020456	0.0872915	0.396756	0.258703	0.138053	0.280697	0.205472	0.075225	Kmt2d	0.00862472	0.383491	19	53184595	Add3	tss_body
cg36517333	cg36517333_TC11	0.000101784	0.0244239	0.060105	0.417939	0.299179	0.118761	0.381641	0.210481	0.17116	WT	0.726162	0.92965	19	53264348	NA	NA
cg36521639	cg36521639_TC21	3.79181e-05	0.0132639	0.0809869	0.644898	0.487892	0.157006	0.558564	0.44478	0.113784	Kmt2d	0.14049	0.601252	19	53519879	NA	NA
cg36545682	cg36545682_BC21	1.1022e-05	0.00589886	0.0613881	0.623222	0.458646	0.164576	0.548688	0.417295	0.131393	Kmt2d	0.483434	0.841379	19	55806982	Tcf7l2	tss_body
cg36563413	cg36563413_BC21	3.80187e-05	0.0132667	0.0867007	0.537772	0.400138	0.137633	0.413387	0.316238	0.097149	Kmt2d	0.167371	0.629707	19	57125044	Ablim1	tss_body
cg36566395	cg36566395_BC21	1.21683e-07	0.00039518	-0.0814284	0.242969	0.171542	0.071427	0.318468	0.242797	0.0756713	WT	0.938469	0.977598	19	57359015	B230217O12Rik	tss_body
cg36638195	cg36638195_TC11	0.000241751	0.03861	-0.0882943	0.382458	0.240808	0.14165	0.445179	0.352214	0.0929656	Kmt2d	0.461242	0.830068	1	9745905	Vcpip1	tss_body
cg36664188	cg36664188_TC21	8.89238e-05	0.0225498	-0.0748926	0.388616	0.20439	0.184225	0.389196	0.288832	0.100365	Kmt2d	0.155881	0.611772	1	13588245	Tram1	tss_body
cg36671679	cg36671679_BC21	0.000254442	0.0398768	-0.0700594	0.452898	0.294672	0.158226	0.500841	0.367332	0.133509	Kmt2d	0.585682	0.885419	1	14754323	Msc	tss_body
cg36686800	cg36686800_TC21	0.000129069	0.0279297	-0.0518094	0.16601	0.107137	0.0588728	0.247888	0.155258	0.0926296	WT	0.943269	0.979224	1	17145374	Gdap1	tss_body
cg36761110	cg36761110_BC11	0.000278084	0.041653	-0.0773843	0.561265	0.461472	0.0997922	0.626745	0.526412	0.100333	WT	0.312542	0.758352	1	30719890	Gm39615	tss_body
cg36763553	cg36763553_TC21	9.86206e-05	0.0240076	-0.0989006	0.510966	0.320835	0.190131	0.584007	0.436473	0.147534	Kmt2d	0.537696	0.865207	1	31016258	NA	NA
cg36764456	cg36764456_TC21	6.29314e-07	0.00113548	-0.0772433	0.773448	0.45339	0.320057	0.71709	0.592105	0.124986	Kmt2d	0.140513	0.601252	1	31176520	4931428L18Rik;Lgsn	tss_body;tss_body
cg36764854	cg36764854_TC21	6.66422e-05	0.0190611	0.0539566	0.73092	0.600403	0.130517	0.654979	0.555095	0.0998831	Kmt2d	0.363642	0.786826	1	31236016	NA	NA
cg36765448	cg36765448_BC11	1.45937e-06	0.00173881	0.0622651	0.723782	0.645504	0.0782783	0.646049	0.574033	0.0720156	Kmt2d	0.388896	0.790805	1	31341176	NA	NA
cg36766460	cg36766460_TC11	1.43136e-08	8.89283e-05	0.127689	0.487787	0.325311	0.162476	0.338548	0.227303	0.111244	Kmt2d	0.579634	0.881857	1	31559976	NA	NA
cg36774966	cg36774966_BC21	0.000195571	0.034832	-0.0674802	0.493385	0.389917	0.103468	0.56977	0.442555	0.127215	WT	0.940399	0.978333	1	33371391	NA	NA
cg36802205	cg36802205_TC21	1.91728e-05	0.00855258	0.0626147	0.501594	0.385074	0.11652	0.429147	0.333137	0.0960097	Kmt2d	0.337228	0.772532	1	36132055	Gm33280	tss_body
cg36805069	cg36805069_BC21	2.05184e-06	0.00212463	-0.0824731	0.316181	0.23394	0.0822406	0.396688	0.297214	0.0994746	WT	0.481191	0.841379	1	36367881	Kansl3	tss_body
cg36805075	cg36805075_BC21	0.000118306	0.0266646	-0.0751342	0.646627	0.474984	0.171643	0.669849	0.550236	0.119613	Kmt2d	0.194086	0.653354	1	36368157	Kansl3	tss_body
cg36810227	cg36810227_BC21	4.02027e-05	0.0137271	-0.0577155	0.21609	0.145767	0.0703234	0.291746	0.192942	0.0988036	WT	0.0958445	0.564948	1	36746628	4933424G06Rik	tss_body
cg36812284	cg36812284_TC21	5.39758e-07	0.00102158	0.122318	0.729779	0.50922	0.220559	0.528219	0.436442	0.0917767	Kmt2d	0.0221509	0.405753	1	36926900	Tmem131	tss_body
cg36843067	cg36843067_BC21	5.26545e-05	0.0165366	-0.0717261	0.329447	0.218762	0.110685	0.371406	0.288408	0.0829986	Kmt2d	0.753884	0.942092	1	39651430	D930019O06Rik;Creg2	tss_body;tss_1500
cg36846508	cg36846508_TC21	0.000106392	0.0251379	0.0778445	0.692309	0.447449	0.24486	0.488337	0.398315	0.0900221	Kmt2d	0.11983	0.593317	1	39932827	Map4k4	tss_body
cg36846684	cg36846684_BC21	8.91482e-07	0.00133411	0.106544	0.477768	0.358026	0.119742	0.401183	0.262103	0.139079	WT	0.18424	0.643414	1	39942895	Map4k4	tss_body
cg36886948	cg36886948_BC21	3.38017e-05	0.0124487	-0.073185	0.20477	0.144443	0.0603265	0.313396	0.196603	0.116793	WT	0.385886	0.790805	1	45503063	Col5a2	tss_body
cg36889600	cg36889600_BC21	0.000105815	0.0250755	-0.0670936	0.5349	0.333116	0.201784	0.548517	0.434596	0.113922	Kmt2d	0.121189	0.593317	1	45971585	NA	NA
cg36918838	cg36918838_TC21	8.22419e-05	0.0217629	0.0743801	0.706588	0.466796	0.239792	0.590382	0.466301	0.124081	Kmt2d	0.0100729	0.383491	1	51879769	Myo1b	tss_body
cg36963497	cg36963497_TC21	0.000238392	0.0383712	-0.0570697	0.531675	0.47803	0.0536448	0.610689	0.537743	0.0729469	WT	0.176785	0.632391	1	57970348	Kctd18	tss_1500
cg36977790	cg36977790_BC21	1.95963e-05	0.00864895	0.0663876	0.691192	0.497971	0.193221	0.631432	0.461798	0.169634	Kmt2d	0.0961012	0.564948	1	59488042	NA	NA
cg37004695	cg37004695_TC21	0.000301909	0.0432063	-0.134503	0.560632	0.36059	0.200042	0.694898	0.507906	0.186993	Kmt2d	0.607057	0.885419	1	63116832	Ino80dos	tss_body
cg37021183	cg37021183_TC11	3.02816e-05	0.011539	0.0805425	0.826406	0.67529	0.151116	0.713131	0.597624	0.115507	Kmt2d	0.610346	0.885419	1	65073694	Crygc	tss_200
cg37026588	cg37026588_TC21	0.000154468	0.030678	-0.0525661	0.455226	0.318943	0.136283	0.460493	0.351778	0.108715	Kmt2d	0.620708	0.894961	1	66004311	NA	NA
cg37082177	cg37082177_BC21	1.0448e-05	0.00566593	0.0553732	0.801967	0.716194	0.085772	0.756611	0.651472	0.105139	WT	0.476771	0.841255	1	74024987	Tns1	tss_body
cg37082315	cg37082315_BC21	4.73399e-06	0.00339081	0.0589597	0.404637	0.300926	0.10371	0.349709	0.254795	0.0949142	Kmt2d	0.329909	0.769835	1	74036909	Tns1	tss_body
cg37082596	cg37082596_TC11	8.32786e-05	0.0219267	0.0843016	0.658391	0.555323	0.103068	0.588611	0.493229	0.095382	Kmt2d	0.764716	0.94383	1	74060305	Tns1	tss_body
cg37090830	cg37090830_BC21	5.86551e-06	0.00388035	-0.0578171	0.141116	0.0820283	0.059088	0.207716	0.128628	0.0790875	WT	0.520655	0.857977	1	74784574	Wnt6	tss_body
cg37097989	cg37097989_BC11	6.2832e-06	0.00404433	0.0729595	0.725773	0.607423	0.118349	0.62373	0.524442	0.0992889	Kmt2d	0.778627	0.946263	1	75369647	Gm15179	tss_body
cg37098008	cg37098008_BC11	0.000241795	0.03861	0.0553019	0.855689	0.722089	0.1336	0.754627	0.673683	0.0809438	Kmt2d	0.332331	0.769835	1	75370256	Gm15179	tss_body
cg37098585	cg37098585_TC21	0.000124862	0.0275357	0.0674938	0.644668	0.463548	0.18112	0.488806	0.383956	0.104849	Kmt2d	0.384547	0.790805	1	75400678	Speg	tss_body
cg37108894	cg37108894_TC21	2.59555e-06	0.00243208	-0.0689189	0.115623	0.0453486	0.0702739	0.17892	0.120707	0.0582125	Kmt2d	0.318115	0.762617	1	76540602	NA	NA
cg37115407	cg37115407_BC21	0.000124868	0.0275357	-0.0999504	0.40042	0.251989	0.148431	0.485402	0.369167	0.116235	Kmt2d	0.447793	0.825727	1	77488121	Epha4	tss_body
cg37178377	cg37178377_TC11	8.41165e-05	0.0220144	-0.0933985	0.222835	0.108982	0.113854	0.334492	0.185965	0.148527	WT	0.516062	0.857551	1	86381227	NA	NA
cg37185689	cg37185689_BC21	2.27806e-05	0.00960251	0.0521433	0.489611	0.39445	0.0951612	0.454429	0.353825	0.100603	WT	0.981471	0.994377	1	87169579	Gm33292	tss_body
cg37185693	cg37185693_BC21	7.30614e-06	0.00447937	0.0579468	0.852659	0.739265	0.113394	0.773659	0.663452	0.110206	Kmt2d	0.67422	0.908377	1	87169776	Gm33292	tss_body
cg37207175	cg37207175_TC21	1.74062e-07	0.000464911	0.106247	0.743756	0.580927	0.16283	0.597083	0.506986	0.0900975	Kmt2d	0.374582	0.790805	1	89466274	Agap1	tss_body
cg37210720	cg37210720_BC21	0.000185311	0.0338855	-0.0594273	0.257317	0.184112	0.0732048	0.348183	0.242732	0.105451	WT	0.697961	0.917133	1	89718953	Agap1	tss_body
cg37218783	cg37218783_BC21	2.7202e-05	0.0108799	-0.0917952	0.484801	0.367699	0.117102	0.56143	0.470402	0.0910276	Kmt2d	0.821208	0.947936	1	90353401	Gm34992	tss_body
cg37271271	cg37271271_TC21	2.04727e-06	0.00212463	-0.0893347	0.610621	0.446973	0.163648	0.684867	0.541775	0.143092	Kmt2d	0.404832	0.795241	1	97128260	Slco6c1	tss_body
cg37293047	cg37293047_BC21	5.21328e-05	0.0164449	-0.050688	0.130889	0.0702139	0.0606747	0.176172	0.0980821	0.0780896	WT	0.5863	0.885419	1	101902248	NA	NA
cg37293050	cg37293050_TC21	1.31438e-06	0.00166787	-0.0929708	0.187657	0.0952037	0.0924537	0.275366	0.174931	0.100435	WT	0.945542	0.979224	1	101902394	NA	NA
cg37293056	cg37293056_TC11	3.17601e-06	0.00273537	-0.10069	0.527734	0.446694	0.0810403	0.631122	0.531907	0.0992147	WT	0.196997	0.658778	1	101902626	NA	NA
cg37305687	cg37305687_BC11	0.000125519	0.0275728	-0.0751653	0.269559	0.130229	0.13933	0.327936	0.226019	0.101917	Kmt2d	0.440145	0.818862	1	104994394	Cdh20	tss_body
cg37312300	cg37312300_BC21	2.40606e-05	0.0100826	0.051505	0.644438	0.548922	0.0955161	0.585062	0.473341	0.11172	WT	0.342832	0.773186	1	105998510	Zcchc2	tss_body
cg37318257	cg37318257_BC11	1.81141e-06	0.00197491	-0.127461	0.244575	0.118298	0.126277	0.381752	0.269836	0.111915	Kmt2d	0.594762	0.885419	1	106758726	Kdsr	tss_body
cg37321555	cg37321555_BC21	0.000306268	0.0436861	-0.080032	0.73487	0.602426	0.132444	0.803847	0.69375	0.110097	Kmt2d	0.898066	0.972246	1	107399470	NA	NA
cg37375626	cg37375626_TC21	0.0002717	0.0411934	-0.0547769	0.251882	0.192609	0.0592732	0.321903	0.244711	0.0771919	WT	0.634437	0.901358	1	119300620	NA	NA
cg37381121	cg37381121_TC21	1.46328e-06	0.00173881	-0.0981576	0.727826	0.605246	0.122579	0.827348	0.732808	0.0945405	Kmt2d	0.991869	0.995016	1	119912272	Gm28209;Tmem177	tss_body;tss_body
cg37456194	cg37456194_TC21	0.000108197	0.0253702	0.0965376	0.398752	0.232322	0.16643	0.250462	0.167931	0.082531	Kmt2d	0.0322197	0.423607	1	131200752	Rassf5	tss_body
cg37472024	cg37472024_BC21	3.18722e-06	0.00273537	0.118698	0.809061	0.601159	0.207902	0.683653	0.509058	0.174595	Kmt2d	0.316079	0.76104	1	132707264	Nfasc	tss_body
cg37473001	cg37473001_TC11	8.36265e-05	0.0219869	0.0853506	0.857442	0.704845	0.152597	0.741817	0.656421	0.0853954	Kmt2d	0.100118	0.572556	1	132799819	NA	NA
cg37478558	cg37478558_BC21	0.000185342	0.0338855	-0.0816108	0.392388	0.254638	0.137749	0.483806	0.346729	0.137077	Kmt2d	0.774553	0.945942	1	133244816	Plekha6	tss_body
cg37486141	cg37486141_BC21	1.26219e-05	0.0064415	0.0528096	0.46021	0.338125	0.122085	0.376463	0.284873	0.0915901	Kmt2d	0.639221	0.905327	1	133890438	Gm31515	tss_body
cg37486143	cg37486143_BC21	2.71049e-06	0.00250691	0.101205	0.618599	0.483323	0.135276	0.516075	0.348231	0.167844	WT	0.927965	0.973309	1	133890491	Gm31515	tss_body
cg37491009	cg37491009_TC21	4.4598e-05	0.014752	0.0761025	0.515948	0.38033	0.135618	0.43141	0.339806	0.0916043	Kmt2d	0.230776	0.698884	1	134290358	Myog	tss_body
cg37507070	cg37507070_BC21	0.000369938	0.0484694	0.063523	0.474328	0.359769	0.114559	0.396131	0.31136	0.0847712	Kmt2d	0.631485	0.901358	1	135659423	Nav1	tss_body
cg37507081	cg37507081_BC21	6.00429e-05	0.0179495	0.0588574	0.417436	0.304163	0.113274	0.37189	0.256343	0.115547	WT	0.256884	0.718338	1	135660312	Nav1	tss_body
cg37511526	cg37511526_TC11	0.000110919	0.0257459	-0.0535585	0.156037	0.0958607	0.0601761	0.192424	0.127713	0.0647108	WT	0.456646	0.830068	1	136008328	Igfn1;Tmem9	tss_body;tss_body
cg37541672	cg37541672_BC21	2.23003e-05	0.00946989	-0.0530079	0.142598	0.0837821	0.0588158	0.207631	0.135907	0.0717236	WT	0.324062	0.766531	1	139423053	Zbtb41	tss_body
cg37543320	cg37543320_BC21	0.000155303	0.0307511	0.0564403	0.655322	0.509011	0.146311	0.596573	0.464732	0.13184	Kmt2d	0.985195	0.994821	1	139661401	Cfhr3	tss_1500
cg37549394	cg37549394_TC21	0.000227395	0.037317	-0.125251	0.451999	0.266895	0.185105	0.585552	0.435098	0.150454	Kmt2d	0.320952	0.764832	1	141046205	NA	NA
cg37560132	cg37560132_TC21	5.84206e-05	0.0176867	-0.0525987	0.17805	0.119226	0.0588232	0.230814	0.176535	0.0542793	Kmt2d	0.848621	0.956943	1	143640696	Cdc73;B3galt2	tss_body;tss_200
cg37573008	cg37573008_TC11	5.92733e-05	0.0177939	0.0549821	0.66063	0.555194	0.105436	0.634731	0.520787	0.113944	WT	0.825783	0.947936	1	146270038	NA	NA
cg37624107	cg37624107_BC21	4.53235e-06	0.00333295	-0.12002	0.466864	0.345446	0.121417	0.567577	0.46114	0.106437	Kmt2d	0.742631	0.934278	1	153652976	Rgs8	tss_200
cg37624108	cg37624108_BC11	7.72483e-05	0.0210456	-0.117593	0.284416	0.162143	0.122273	0.40631	0.270955	0.135354	WT	0.286957	0.737705	1	153652991	Rgs8	tss_200
cg37624227	cg37624227_TC21	0.000175799	0.032844	-0.0938095	0.729582	0.559642	0.169939	0.750895	0.645684	0.10521	Kmt2d	0.9196	0.972751	1	153661300	Rgs8	tss_body
cg37633532	cg37633532_TC11	2.84932e-05	0.0112474	0.0528625	0.479365	0.347486	0.131879	0.412676	0.293967	0.118709	Kmt2d	0.911244	0.972751	1	154792075	Cacna1e	tss_body
cg37635910	cg37635910_BC21	0.000115326	0.0263739	0.0583323	0.722266	0.570663	0.151604	0.646846	0.548766	0.0980801	Kmt2d	0.267829	0.722199	1	155051881	Gm41980	tss_body
cg37637850	cg37637850_BC21	6.35289e-05	0.0187175	0.0538765	0.711179	0.556268	0.154911	0.668314	0.546696	0.121619	Kmt2d	0.414935	0.799375	1	155213358	LOC108167738;BC034090	tss_1500;tss_body
cg37648635	cg37648635_TC11	0.000201467	0.0353887	-0.0615981	0.487854	0.392258	0.0955955	0.512385	0.454273	0.0581114	Kmt2d	0.130964	0.593317	1	156311184	Nphs2	tss_body
cg37685906	cg37685906_TC21	8.92249e-05	0.0226061	-0.0526059	0.514937	0.305149	0.209788	0.515239	0.3933	0.121939	Kmt2d	0.199416	0.66155	1	161287437	NA	NA
cg37690785	cg37690785_BC21	0.000147854	0.0300927	-0.0792746	0.452767	0.326543	0.126224	0.540303	0.428688	0.111615	Kmt2d	0.321587	0.765205	1	161969744	4930558K02Rik;Pigc	tss_body;tss_body
cg37737105	cg37737105_BC21	2.46761e-05	0.0102067	0.0824708	0.368644	0.24481	0.123834	0.245798	0.159905	0.0858923	Kmt2d	0.0314689	0.423607	1	167242675	Uck2	tss_body
cg37737148	cg37737148_TC21	2.81238e-05	0.0111478	0.102708	0.458162	0.257672	0.20049	0.284992	0.193932	0.0910598	Kmt2d	0.0293964	0.423607	1	167245381	Uck2	tss_body
cg37747508	cg37747508_TC21	5.71697e-07	0.0010503	0.0789217	0.724843	0.578582	0.146261	0.655078	0.527568	0.12751	Kmt2d	0.504662	0.852118	1	168221396	Pbx1	tss_body
cg37747511	cg37747511_BC21	1.00931e-05	0.00553647	0.0712274	0.698837	0.514237	0.1846	0.561707	0.478295	0.0834115	Kmt2d	0.249843	0.717558	1	168221425	Pbx1	tss_body
cg37757008	cg37757008_TC21	0.000156214	0.0308319	-0.134784	0.486878	0.331826	0.155053	0.628707	0.475309	0.153399	Kmt2d	0.85776	0.961148	1	169530366	Nuf2;Gm34624	tss_body;tss_1500
cg37774779	cg37774779_BC21	3.46118e-09	3.80451e-05	0.113456	0.772497	0.648203	0.124295	0.624389	0.534147	0.0902425	Kmt2d	0.883362	0.969817	1	171285326	Usp21	tss_body
cg37774780	cg37774780_BC11	8.38071e-05	0.0220011	0.077168	0.871641	0.65918	0.212461	0.749847	0.661417	0.0884293	Kmt2d	0.275038	0.729464	1	171285360	Usp21	tss_body
cg37784663	cg37784663_BC21	0.000137166	0.0288082	0.0575494	0.578033	0.451052	0.12698	0.49763	0.407464	0.0901665	Kmt2d	0.10509	0.581449	1	172221995	NA	NA
cg37793345	cg37793345_BC21	2.54922e-05	0.0103986	-0.0663026	0.204177	0.139696	0.0644811	0.280086	0.200833	0.0792529	WT	0.967879	0.988907	1	173227222	Fcer1a	tss_body
cg37840450	cg37840450_TC21	0.000220086	0.0368474	-0.0898424	0.359749	0.238083	0.121666	0.431809	0.318053	0.113756	Kmt2d	0.816803	0.947936	1	179518262	Smyd3	tss_1500
cg37848250	cg37848250_BC21	0.000210732	0.0361714	-0.064642	0.211879	0.135881	0.0759981	0.28548	0.196881	0.0885991	WT	0.906909	0.972751	1	180263856	Gm31728;Psen2	tss_body;tss_1500
cg37860372	cg37860372_BC11	1.52906e-05	0.00730755	0.0802783	0.561253	0.493309	0.0679439	0.504194	0.403965	0.100229	WT	0.254628	0.718338	1	181234241	Gm38664	tss_body
cg37888263	cg37888263_BC21	0.000193721	0.034749	-0.0769426	0.542478	0.413249	0.129229	0.61888	0.478881	0.14	WT	0.876151	0.967286	1	183773028	Gm34068	tss_body
cg37901315	cg37901315_TC21	0.000137191	0.0288082	-0.0714385	0.640559	0.447234	0.193325	0.678986	0.571178	0.107808	Kmt2d	0.295071	0.740854	1	185086428	Gm34732	tss_1500
cg37946863	cg37946863_BC21	0.000197454	0.0350024	0.0884899	0.599369	0.439291	0.160078	0.462812	0.39546	0.0673527	Kmt2d	0.00155773	0.317915	1	189780356	Ptpn14	tss_body
cg37950374	cg37950374_TC21	6.63982e-05	0.0190377	0.0615092	0.842506	0.715009	0.127497	0.753657	0.638479	0.115178	Kmt2d	0.605374	0.885419	1	190006860	NA	NA
cg37968166	cg37968166_TC21	1.35755e-06	0.00167619	0.0512964	0.802079	0.631014	0.171065	0.759598	0.614637	0.144962	Kmt2d	0.778622	0.946263	1	191462408	Gm32200	tss_body
cg37974351	cg37974351_BC11	0.000260584	0.0403427	0.0603214	0.875493	0.661365	0.214127	0.742293	0.617991	0.124302	Kmt2d	0.379208	0.790805	1	192079561	Traf5	tss_body
cg37983472	cg37983472_TC21	0.000142257	0.0295034	-0.0521143	0.183381	0.107261	0.0761204	0.242002	0.135225	0.106777	WT	0.642231	0.905886	1	193153037	Irf6	tss_1500
cg38006417	cg38006417_TC21	5.40324e-05	0.016858	0.0779094	0.557279	0.413327	0.143952	0.421359	0.319651	0.101707	Kmt2d	0.317208	0.761584	2	4389735	Frmd4a	tss_body
cg38007203	cg38007203_TC21	0.000340844	0.0464493	0.0745512	0.813211	0.62829	0.184921	0.663899	0.537875	0.126024	Kmt2d	0.605388	0.885419	2	4462705	Frmd4a	tss_body
cg38027175	cg38027175_BC21	8.0221e-06	0.00479633	0.0616329	0.308084	0.170618	0.137466	0.174312	0.092839	0.0814731	Kmt2d	0.662825	0.908377	2	6352750	Usp6nl	tss_body
cg38034341	cg38034341_TC21	0.000190577	0.0344281	-0.0656026	0.51492	0.38029	0.13463	0.555278	0.43044	0.124838	Kmt2d	0.391299	0.790805	2	7254625	Celf2	tss_body
cg38034941	cg38034941_TC21	0.000200695	0.0353183	-0.111314	0.476857	0.33931	0.137546	0.583186	0.406587	0.176599	WT	0.400597	0.793748	2	7359722	Celf2	tss_body
cg38058488	cg38058488_TC21	8.65897e-05	0.0221811	0.0778366	0.59915	0.371156	0.227994	0.428149	0.307431	0.120717	Kmt2d	0.382876	0.790805	2	10816581	NA	NA
cg38069284	cg38069284_TC11	0.000334359	0.0459718	-0.0866608	0.749464	0.636742	0.112722	0.821617	0.726247	0.09537	Kmt2d	0.342105	0.773118	2	12084466	NA	NA
cg38125935	cg38125935_TC21	6.95643e-05	0.0196451	-0.0777136	0.2578	0.156396	0.101403	0.323234	0.220942	0.102291	WT	0.4933	0.851046	2	20967611	Arhgap21;Gm13375	tss_body;tss_1500
cg38143159	cg38143159_TC21	0.000301716	0.0432063	-0.0805199	0.290204	0.153836	0.136368	0.351457	0.255753	0.0957036	Kmt2d	0.207514	0.670332	2	24182470	NA	NA
cg38144209	cg38144209_TC21	1.53918e-05	0.00733884	0.0530879	0.235828	0.160875	0.0749531	0.189823	0.115149	0.0746748	Kmt2d	0.283186	0.734951	2	24385613	Psd4	tss_body
cg38152728	cg38152728_BC11	0.000363047	0.0480274	-0.0696653	0.827813	0.686054	0.141759	0.869358	0.784223	0.0851352	Kmt2d	0.0377946	0.434491	2	25236879	Rnf224	tss_200
cg38153479	cg38153479_TC21	3.43909e-05	0.0125624	-0.106126	0.308378	0.218563	0.0898151	0.419967	0.254041	0.165926	WT	0.717315	0.924989	2	25273332	Anapc2;Ssna1	tss_body;tss_1500
cg38153486	cg38153486_BC21	6.39669e-07	0.00113548	-0.112	0.70211	0.573353	0.128757	0.787853	0.71621	0.0716434	Kmt2d	0.0554913	0.512894	2	25273497	Anapc2;Ssna1	tss_body;tss_1500
cg38168784	cg38168784_TC21	0.000230833	0.0375839	0.0705916	0.489404	0.37261	0.116794	0.402049	0.317835	0.0842148	Kmt2d	0.122531	0.593317	2	26490442	Notch1	tss_body
cg38178297	cg38178297_BC21	0.000119663	0.0267959	0.0705613	0.51689	0.409207	0.107683	0.430735	0.354731	0.0760037	Kmt2d	0.0243206	0.405753	2	27405784	Vav2	tss_body
cg38178408	cg38178408_BC11	9.35992e-05	0.0233743	0.0618074	0.248418	0.0874793	0.160939	0.141784	0.0766597	0.0651241	Kmt2d	0.00178939	0.317915	2	27414487	Vav2	tss_body
cg38182574	cg38182574_BC21	3.06507e-06	0.00271198	0.0814445	0.590786	0.435353	0.155433	0.457179	0.367394	0.0897849	Kmt2d	0.521907	0.857977	2	27746285	Rxra	tss_body
cg38182576	cg38182576_TC21	1.63263e-05	0.00767418	0.076944	0.807608	0.668999	0.138609	0.708231	0.60521	0.103021	Kmt2d	0.142904	0.602154	2	27746306	Rxra	tss_body
cg38204933	cg38204933_TC21	6.19814e-05	0.0184134	0.119132	0.477302	0.27055	0.206752	0.284967	0.174665	0.110302	Kmt2d	0.131354	0.593317	2	29663429	Rapgef1	tss_body
cg38225392	cg38225392_TC21	0.000109191	0.0255643	0.0778259	0.347549	0.264024	0.0835248	0.283641	0.186182	0.0974589	WT	0.989809	0.994821	2	31115774	Fnbp1	tss_body
cg38239977	cg38239977_TC21	9.33619e-05	0.0233521	0.0863748	0.88139	0.686687	0.194703	0.713035	0.623719	0.0893167	Kmt2d	0.0598345	0.518336	2	32177870	Prrc2b	tss_body
cg38246740	cg38246740_TC11	2.47057e-08	0.000130753	0.133308	0.886789	0.789067	0.0977217	0.743922	0.656296	0.0876264	Kmt2d	0.304339	0.750891	2	32609177	St6galnac6	tss_body
cg38251168	cg38251168_BC21	1.78769e-06	0.0019726	0.0696986	0.768927	0.597444	0.171483	0.628615	0.528717	0.0998975	Kmt2d	0.257304	0.718338	2	32888365	Fam129b	tss_body
cg38284432	cg38284432_TC21	0.000150728	0.0303237	0.0860939	0.693629	0.549083	0.144546	0.599998	0.479665	0.120333	Kmt2d	0.245584	0.716962	2	35844148	Ttll11;LOC108168746	tss_body;tss_body
cg38286794	cg38286794_BC11	0.000258774	0.0402136	-0.0518236	0.373729	0.30866	0.0650685	0.445946	0.353087	0.0928589	WT	0.609619	0.885419	2	36049640	Morn5;Ndufa8	tss_body;tss_1500
cg38287040	cg38287040_TC21	9.41442e-06	0.0053384	-0.0842537	0.694956	0.500907	0.194049	0.707581	0.594481	0.1131	Kmt2d	0.175579	0.632391	2	36077286	Morn5	tss_body
cg38288441	cg38288441_BC11	3.85089e-05	0.0134034	0.0538848	0.366323	0.274622	0.0917005	0.297328	0.194575	0.102752	WT	0.920225	0.972751	2	36198561	NA	NA
cg38306941	cg38306941_TC21	9.99184e-05	0.0241385	-0.0643191	0.738159	0.581867	0.156292	0.758397	0.661759	0.096638	Kmt2d	0.494475	0.851046	2	39006094	Rpl35;Arpc5l	tss_1500;tss_1500
cg38365502	cg38365502_BC21	7.15503e-06	0.00441651	-0.0666751	0.229089	0.161316	0.0677734	0.295776	0.227224	0.0685521	WT	0.792014	0.947302	2	50005185	NA	NA
cg38367799	cg38367799_BC21	2.86056e-05	0.0112618	-0.0998136	0.531129	0.413955	0.117173	0.664171	0.547725	0.116445	Kmt2d	0.756307	0.943318	2	50297619	Gm13483;Mmadhc	tss_body;tss_1500
cg38388927	cg38388927_BC21	5.96995e-05	0.017903	0.0541314	0.483924	0.346844	0.13708	0.380435	0.302955	0.0774806	Kmt2d	0.362306	0.786062	2	52913900	Fmnl2	tss_body
cg38409412	cg38409412_TC21	7.88236e-05	0.0212498	0.0648296	0.407186	0.318333	0.0888534	0.339304	0.255541	0.0837629	Kmt2d	0.938103	0.977598	2	57108404	Nr4a2	tss_body
cg38409422	cg38409422_BC21	0.000194428	0.0347939	0.058264	0.484449	0.396234	0.0882143	0.401441	0.330981	0.0704603	Kmt2d	0.831731	0.951929	2	57109190	Nr4a2	tss_body
cg38420444	cg38420444_BC21	5.42716e-05	0.0168958	-0.0661382	0.307457	0.216788	0.0906689	0.361689	0.283696	0.0779926	Kmt2d	0.735948	0.933064	2	58566266	Acvr1;Upp2	tss_body;tss_1500
cg38433208	cg38433208_BC11	0.000255561	0.0399327	0.0631712	0.610966	0.530104	0.0808627	0.555764	0.466211	0.0895535	WT	0.251636	0.718297	2	59829843	Tanc1	tss_body
cg38433219	cg38433219_BC11	0.000283959	0.0420918	0.0572283	0.614399	0.496314	0.118085	0.540181	0.476822	0.0633581	Kmt2d	0.355365	0.783982	2	59830365	Tanc1	tss_body
cg38435892	cg38435892_BC21	0.000254999	0.0398948	0.0593567	0.497781	0.390425	0.107356	0.435235	0.332875	0.10236	Kmt2d	0.0683415	0.533756	2	60052966	Baz2b	tss_body
cg38456820	cg38456820_TC11	2.27361e-08	0.000124205	-0.116349	0.642881	0.542803	0.100078	0.718131	0.662944	0.0551873	Kmt2d	0.540081	0.866052	2	62643863	Ifih1	tss_body
cg38468012	cg38468012_TC11	3.13799e-05	0.0118157	-0.0989201	0.301673	0.184082	0.117591	0.405522	0.325263	0.0802591	Kmt2d	0.440671	0.818862	2	64734544	NA	NA
cg38469002	cg38469002_BC21	1.00663e-05	0.0055324	-0.0827823	0.470859	0.369115	0.101745	0.5275	0.444723	0.0827771	Kmt2d	0.435834	0.814367	2	64885794	NA	NA
cg38509813	cg38509813_BC21	1.36617e-05	0.00681397	-0.0522554	0.167986	0.0939116	0.0740746	0.236542	0.145195	0.0913473	WT	0.767895	0.944066	2	70114275	Myo3b	tss_body
cg38521025	cg38521025_BC21	9.53377e-05	0.0235321	0.0658575	0.84618	0.669852	0.176327	0.782046	0.634628	0.147418	Kmt2d	0.306904	0.753513	2	71192545	NA	NA
cg38550457	cg38550457_TC11	9.5368e-05	0.0235321	-0.076474	0.569209	0.465398	0.103811	0.629502	0.553201	0.0763008	Kmt2d	0.224262	0.692426	2	73891536	Atf2	tss_body
cg38579472	cg38579472_TC21	0.00015035	0.0303022	-0.0746534	0.540485	0.390817	0.149668	0.627889	0.483939	0.143951	Kmt2d	0.822837	0.947936	2	76647233	Prkra	tss_body
cg38614304	cg38614304_TC21	1.99848e-06	0.00209211	-0.08579	0.506709	0.262833	0.243876	0.497933	0.372266	0.125667	Kmt2d	0.349788	0.782253	2	81007105	NA	NA
cg38650364	cg38650364_TC11	8.61486e-07	0.00130978	-0.102724	0.561843	0.434618	0.127224	0.66157	0.594059	0.0675111	Kmt2d	0.721935	0.926464	2	87572140	NA	NA
cg38656173	cg38656173_TC21	0.000333661	0.0459332	-0.0645373	0.664678	0.54366	0.121018	0.703732	0.602283	0.101448	Kmt2d	0.90561	0.972751	2	89029600	NA	NA
cg38665347	cg38665347_TC11	7.94251e-06	0.00477873	-0.138188	0.636658	0.442465	0.194193	0.705494	0.601021	0.104473	Kmt2d	0.109943	0.585997	2	90783610	Agbl2	tss_body
cg38671584	cg38671584_BC21	3.07245e-07	0.000677263	0.0788013	0.461638	0.365553	0.0960852	0.389536	0.257686	0.13185	WT	0.905326	0.972751	2	91328584	1110051M20Rik	tss_body
cg38674226	cg38674226_BC21	0.000167226	0.0318659	-0.0655829	0.557895	0.470546	0.0873493	0.622178	0.51762	0.104558	WT	0.563029	0.876191	2	91629945	F2	tss_body
cg38694011	cg38694011_BC21	0.000111844	0.0258608	0.0839629	0.554506	0.424051	0.130455	0.442883	0.372139	0.0707435	Kmt2d	0.00591791	0.383491	2	93444443	Cd82	tss_body
cg38716602	cg38716602_BC21	0.000298347	0.0431355	-0.106554	0.379798	0.218464	0.161335	0.50144	0.347943	0.153497	Kmt2d	0.732134	0.932814	2	97040405	Lrrc4c	tss_body
cg38760597	cg38760597_BC11	7.83048e-05	0.021172	-0.0675507	0.682931	0.602326	0.0806051	0.75875	0.692013	0.0667371	Kmt2d	0.577166	0.881369	2	104394117	D430041D05Rik	tss_body
cg38765797	cg38765797_TC11	9.56196e-05	0.0235377	-0.0738814	0.694767	0.576125	0.118642	0.733882	0.65393	0.0799527	Kmt2d	0.816376	0.947936	2	104992215	Ccdc73	tss_body
cg38772046	cg38772046_BC21	5.92705e-05	0.0177939	-0.0602713	0.560329	0.405064	0.155264	0.553337	0.470945	0.0823919	Kmt2d	0.276947	0.729464	2	105616607	Pax6os1;Gm35946	tss_body;tss_body
cg38797990	cg38797990_BC21	0.000280325	0.0418151	-0.0968245	0.711152	0.518234	0.192918	0.748645	0.631144	0.117502	Kmt2d	0.144059	0.603085	2	109996649	Lgr4	tss_body
cg38799097	cg38799097_TC21	1.65718e-05	0.00776392	-0.0936588	0.477351	0.343627	0.133725	0.537991	0.47349	0.0645009	Kmt2d	0.137763	0.601252	2	110172570	Ccdc34	tss_body
cg38809032	cg38809032_TC21	2.28827e-06	0.00227093	-0.0974016	0.484336	0.342216	0.14212	0.565569	0.433548	0.132022	Kmt2d	0.702046	0.917133	2	112263452	NA	NA
cg38835211	cg38835211_BC21	2.98351e-06	0.00267921	0.0575799	0.828322	0.674689	0.153633	0.7464	0.651884	0.0945156	Kmt2d	0.175556	0.632391	2	116020138	Meis2	tss_body
cg38857779	cg38857779_TC11	0.000164081	0.0314901	-0.0681363	0.257343	0.177048	0.0802951	0.319957	0.214623	0.105333	WT	0.524549	0.86026	2	118790903	Disp2	tss_body
cg38869556	cg38869556_BC21	7.22629e-06	0.00444131	0.0705651	0.645108	0.517392	0.127716	0.55493	0.480642	0.0742884	Kmt2d	0.0345016	0.423607	2	119810497	Tyro3	tss_body
cg38885586	cg38885586_TC11	4.45059e-06	0.00332595	-0.0957099	0.593836	0.466468	0.127369	0.67041	0.600363	0.070047	Kmt2d	0.0084171	0.383491	2	121509723	Wdr76	tss_body
cg38920432	cg38920432_TC21	0.000158512	0.0310708	-0.157238	0.576794	0.293777	0.283018	0.708734	0.547803	0.16093	Kmt2d	0.351929	0.783257	2	126154721	Dtwd1	tss_body
cg39003661	cg39003661_TC21	2.91426e-05	0.0113616	-0.0902349	0.466888	0.340406	0.126482	0.577232	0.434587	0.142646	WT	0.579033	0.881785	2	135745361	Plcb4	tss_body
cg39019339	cg39019339_BC21	1.77608e-05	0.00813441	0.0861526	0.437959	0.309296	0.128662	0.356695	0.228061	0.128634	Kmt2d	0.482968	0.841379	2	138278452	Btbd3	tss_body
cg39019340	cg39019340_TC11	0.000302271	0.0432364	0.0660739	0.418014	0.314585	0.103429	0.365328	0.211308	0.154019	WT	0.714225	0.924567	2	138278474	Btbd3	tss_body
cg39037068	cg39037068_BC11	1.68587e-06	0.00190437	-0.0957107	0.452541	0.337157	0.115383	0.533187	0.460426	0.0727606	Kmt2d	0.333162	0.769835	2	141434863	Macrod2	tss_body
cg39053133	cg39053133_BC21	3.63858e-06	0.00297106	-0.115216	0.534127	0.386267	0.14786	0.667707	0.534806	0.132901	Kmt2d	0.4147	0.799375	2	144039110	Banf2	tss_body
cg39085937	cg39085937_TC21	0.000219954	0.0368474	0.0569254	0.538644	0.36498	0.173664	0.468954	0.329229	0.139726	Kmt2d	0.577382	0.881369	2	148022184	9030622O22Rik	tss_body
cg39105069	cg39105069_TC21	6.09615e-06	0.00394168	-0.0864241	0.283876	0.182697	0.101179	0.358959	0.259927	0.0990312	Kmt2d	0.421086	0.801574	2	151038047	Nanp	tss_body
cg39111978	cg39111978_BC21	3.17237e-06	0.00273537	0.0907155	0.6865	0.553444	0.133057	0.558544	0.47907	0.0794745	Kmt2d	0.0237748	0.405753	2	151967429	NA	NA
cg39130583	cg39130583_TC21	3.57187e-06	0.00294181	0.0649902	0.580852	0.440448	0.140404	0.527224	0.420614	0.10661	Kmt2d	0.198211	0.658919	2	153494849	Nol4l;4930404H24Rik	tss_body;tss_body
cg39131470	cg39131470_BC21	1.16441e-05	0.00608368	0.0651603	0.724085	0.522048	0.202037	0.584627	0.469655	0.114973	Kmt2d	0.0934338	0.564948	2	153546859	NA	NA
cg39149288	cg39149288_BC21	0.000127935	0.0277621	-0.0779592	0.539632	0.431012	0.10862	0.584577	0.499872	0.0847052	Kmt2d	0.176606	0.632391	2	155386548	Trp53inp2	tss_body
cg39149306	cg39149306_TC11	0.000251554	0.0396099	-0.0898638	0.534463	0.384754	0.149709	0.601206	0.506066	0.0951406	Kmt2d	0.384575	0.790805	2	155386775	Trp53inp2	tss_body
cg39167590	cg39167590_BC21	0.000338747	0.0462988	-0.0558779	0.457975	0.332845	0.12513	0.51385	0.417266	0.0965835	Kmt2d	0.671493	0.908377	2	156809555	NA	NA
cg39175787	cg39175787_BC21	0.000163257	0.0314482	0.0634583	0.559735	0.349863	0.209872	0.450294	0.36046	0.089834	Kmt2d	0.0249128	0.405753	2	157429149	Src	tss_body
cg39190778	cg39190778_TC21	0.000223519	0.0370676	0.0507713	0.728711	0.615307	0.113404	0.653315	0.561761	0.0915538	Kmt2d	0.474841	0.841255	2	158676988	Ppp1r16b	tss_body
cg39190848	cg39190848_TC21	1.14618e-05	0.00603758	0.0755463	0.774378	0.608839	0.165539	0.636384	0.539802	0.0965818	Kmt2d	0.176617	0.632391	2	158682417	Ppp1r16b	tss_body
cg39203136	cg39203136_TC21	0.000172316	0.0324259	0.0596357	0.701562	0.622873	0.0786887	0.655262	0.56513	0.090132	WT	0.326334	0.769835	2	160244994	Gm34805	tss_body
cg39203139	cg39203139_TC11	0.000265687	0.0407793	0.0779233	0.679309	0.55417	0.125139	0.564584	0.472939	0.0916448	Kmt2d	0.396222	0.790805	2	160245056	Gm34805	tss_body
cg39203140	cg39203140_TC21	0.000249737	0.0394106	0.0883502	0.709439	0.471106	0.238333	0.538041	0.415954	0.122087	Kmt2d	0.0495254	0.478921	2	160245081	Gm34805	tss_body
cg39232434	cg39232434_TC21	0.000256674	0.0400146	-0.0739306	0.676645	0.539924	0.136721	0.722938	0.591942	0.130996	Kmt2d	0.759974	0.943681	2	163420861	Oser1	tss_1500
cg39233903	cg39233903_BC21	0.000220444	0.0368561	-0.0820853	0.482247	0.343647	0.1386	0.538246	0.458376	0.0798698	Kmt2d	0.630598	0.901358	2	163534908	Hnf4aos;Hnf4a	tss_body;tss_body
cg39239569	cg39239569_BC11	0.000179084	0.0332338	-0.0738953	0.199677	0.076634	0.123043	0.250831	0.182646	0.0681847	Kmt2d	0.146422	0.605353	2	163996173	Ywhab	tss_body
cg39240085	cg39240085_TC11	3.10282e-05	0.0117451	-0.097077	0.45839	0.369738	0.0886522	0.567947	0.456849	0.111098	WT	0.29212	0.739083	2	164036811	Pabpc1l	tss_body
cg39245136	cg39245136_TC21	2.12597e-05	0.00916416	0.0587438	0.312438	0.216894	0.0955437	0.218208	0.172518	0.0456896	Kmt2d	0.0361249	0.42769	2	164435974	Sdc4	tss_body
cg39255908	cg39255908_BC21	2.77715e-05	0.0110541	0.0566402	0.406336	0.322315	0.0840203	0.355148	0.277053	0.0780956	Kmt2d	0.043741	0.45899	2	165136405	Cdh22	tss_body
cg39259849	cg39259849_TC11	1.78233e-06	0.0019726	-0.0610121	0.112606	0.0713319	0.041274	0.205227	0.122532	0.0826952	WT	0.411587	0.798516	2	165368755	Zfp663	tss_body
cg39264007	cg39264007_TC21	1.82921e-07	0.000484047	0.0858601	0.595607	0.41388	0.181727	0.505987	0.342226	0.163762	Kmt2d	0.840374	0.955174	2	165657027	Eya2	tss_body
cg39273710	cg39273710_TC21	2.37344e-05	0.00996046	0.06177	0.666216	0.469338	0.196879	0.52319	0.413492	0.109698	Kmt2d	0.252364	0.718297	2	166322174	NA	NA
cg39274972	cg39274972_BC21	8.67715e-05	0.0221811	0.0744233	0.857258	0.694577	0.162681	0.750298	0.637803	0.112495	Kmt2d	0.146821	0.605353	2	166408049	Gm30796	tss_body
cg39274983	cg39274983_TC21	4.29723e-06	0.00325758	0.0960152	0.841361	0.690573	0.150789	0.722998	0.622861	0.100137	Kmt2d	0.750762	0.941455	2	166408300	Gm30796	tss_body
cg39278318	cg39278318_BC21	0.000199033	0.0351122	0.0828924	0.287422	0.175902	0.11152	0.195795	0.105738	0.0900568	Kmt2d	0.120403	0.593317	2	166622627	Prex1	tss_body
cg39281225	cg39281225_TC21	1.54419e-06	0.00181611	0.0518278	0.806172	0.714702	0.0914705	0.77203	0.668371	0.103659	WT	0.327843	0.769835	2	166827633	Arfgef2	tss_body
cg39281226	cg39281226_BC21	6.64808e-05	0.0190377	0.0781889	0.723675	0.589856	0.133819	0.632617	0.525072	0.107545	Kmt2d	0.357951	0.785372	2	166827672	Arfgef2	tss_body
cg39288748	cg39288748_BC21	4.07451e-05	0.0137898	0.06081	0.831333	0.701564	0.12977	0.755801	0.641713	0.114088	Kmt2d	0.417498	0.801416	2	167353371	NA	NA
cg39292594	cg39292594_BC11	0.000272403	0.0412561	0.0598832	0.636008	0.562764	0.073244	0.601337	0.494332	0.107005	WT	0.842104	0.955174	2	167621397	Ube2v1	tss_body
cg39295428	cg39295428_BC21	2.08702e-05	0.00907843	0.0760713	0.63539	0.472481	0.162909	0.511544	0.365148	0.146396	Kmt2d	0.538675	0.865669	2	167782771	Gm14321	tss_body
cg39296466	cg39296466_BC21	8.55282e-06	0.00502946	0.053713	0.658524	0.539208	0.119317	0.588828	0.504771	0.0840573	Kmt2d	0.983822	0.994821	2	167853439	Gm32845	tss_body
cg39298868	cg39298868_BC21	1.38139e-05	0.00683024	0.0877945	0.589668	0.410383	0.179285	0.487453	0.367938	0.119515	Kmt2d	0.0787434	0.533756	2	168010636	Fam65c	tss_body
cg39307402	cg39307402_BC11	0.00014805	0.0300927	-0.111845	0.739434	0.512238	0.227196	0.804729	0.693364	0.111365	Kmt2d	0.169365	0.632391	2	168570140	Nfatc2	tss_body
cg39361908	cg39361908_TC21	3.26727e-06	0.00275449	0.086559	0.651029	0.490786	0.160243	0.511291	0.370248	0.141042	Kmt2d	0.401426	0.794406	2	172734863	NA	NA
cg39364397	cg39364397_TC21	5.88502e-05	0.0177414	0.102506	0.48792	0.345996	0.141924	0.373082	0.203152	0.16993	WT	0.28161	0.734951	2	172901386	Bmp7	tss_body
cg39387481	cg39387481_TC11	1.2625e-06	0.00164909	-0.131895	0.284041	0.158558	0.125483	0.417663	0.285011	0.132652	WT	0.15633	0.611772	2	174673658	Zfp831	tss_body
cg39401776	cg39401776_BC21	0.000166928	0.0318468	0.0628644	0.864788	0.719329	0.145458	0.754965	0.677894	0.0770713	Kmt2d	0.126562	0.593317	2	178494307	NA	NA
cg39435665	cg39435665_BC11	0.00023003	0.037515	-0.0513036	0.100386	0.0501387	0.0502469	0.182181	0.0729209	0.10926	WT	0.521624	0.857977	2	181460416	Zbtb46	tss_body
cg39435666	cg39435666_BC11	0.000202799	0.0355136	-0.0602551	0.245318	0.179458	0.0658606	0.310872	0.225272	0.0856	WT	0.29642	0.741746	2	181460430	Zbtb46	tss_body
cg39436234	cg39436234_TC21	0.000168647	0.0320615	-0.0963797	0.317017	0.118842	0.198175	0.363108	0.23706	0.126048	Kmt2d	0.530428	0.862242	2	181521854	Dnajc5	tss_body
cg39475923	cg39475923_BC21	3.04786e-06	0.00271198	0.0672299	0.650197	0.499376	0.150821	0.569672	0.438669	0.131003	Kmt2d	0.811803	0.947936	3	9343744	Gm41997	tss_body
cg39479482	cg39479482_BC21	0.000123405	0.0273185	0.0621462	0.557981	0.437279	0.120702	0.469639	0.367355	0.102284	Kmt2d	0.995074	0.996944	3	9644435	NA	NA
cg39510954	cg39510954_BC21	0.000104721	0.0248781	-0.116404	0.394352	0.229892	0.164459	0.490841	0.364009	0.126832	Kmt2d	0.0986473	0.571353	3	15332262	Gm9733	tss_body
cg39519451	cg39519451_TC21	3.69543e-05	0.013112	-0.0902548	0.587586	0.493444	0.0941418	0.683807	0.580837	0.102971	WT	0.488908	0.8479	3	17325007	Gm30340	tss_body
cg39519454	cg39519454_TC21	8.77688e-06	0.00511909	-0.0702005	0.782682	0.641721	0.140961	0.835233	0.691655	0.143578	WT	0.609167	0.885419	3	17325086	Gm30340	tss_body
cg39553082	cg39553082_BC21	0.000144908	0.0298152	0.0531666	0.524695	0.346913	0.177782	0.459472	0.342178	0.117294	Kmt2d	0.758882	0.943681	3	23398694	NA	NA
cg39572508	cg39572508_TC21	0.000220765	0.0368561	-0.123964	0.537896	0.363422	0.174474	0.62479	0.470463	0.154327	Kmt2d	0.410027	0.79772	3	27184152	Nceh1	tss_body
cg39572716	cg39572716_TC21	0.000124451	0.0275073	0.0856015	0.651603	0.518147	0.133456	0.5521	0.45527	0.0968301	Kmt2d	0.0939593	0.564948	3	27205085	Nceh1	tss_body
cg39573607	cg39573607_TC21	9.40848e-06	0.0053384	0.0796687	0.430092	0.318212	0.11188	0.339126	0.246367	0.0927595	Kmt2d	0.668184	0.908377	3	27283677	Gm42192	tss_body
cg39589919	cg39589919_BC21	0.000290168	0.0425483	-0.107405	0.532248	0.357082	0.175166	0.593104	0.442721	0.150383	Kmt2d	0.298698	0.742797	3	29083727	Egfem1	tss_body
cg39595950	cg39595950_TC21	5.62976e-06	0.00378027	-0.0997404	0.576909	0.421378	0.155531	0.680202	0.482804	0.197397	WT	0.269027	0.722199	3	30106854	Mecom	tss_body
cg39678234	cg39678234_BC21	0.000126803	0.0276847	-0.0582958	0.30694	0.25161	0.0553305	0.371273	0.312279	0.058995	WT	0.767622	0.944066	3	40391787	NA	NA
cg39698786	cg39698786_BC11	6.50852e-08	0.000238471	-0.176459	0.352971	0.214159	0.138813	0.523123	0.404731	0.118392	Kmt2d	0.774114	0.945942	3	43783219	NA	NA
cg39745726	cg39745726_TC21	9.32456e-06	0.00532176	0.0554728	0.731958	0.585892	0.146065	0.636181	0.551416	0.084764	Kmt2d	0.091454	0.562442	3	51964235	Maml3	tss_body
cg39757962	cg39757962_TC21	0.000353378	0.0473697	-0.0689646	0.434905	0.328229	0.106676	0.512546	0.379093	0.133453	WT	0.683902	0.909783	3	53044394	Lhfp	tss_body
cg39776052	cg39776052_TC21	0.000271076	0.0411934	-0.0519018	0.314136	0.201545	0.112592	0.32609	0.257779	0.0683106	Kmt2d	0.69424	0.917133	3	55047015	Ccna1	tss_body
cg39800358	cg39800358_TC21	4.22211e-05	0.0141624	-0.0689513	0.754286	0.675941	0.0783446	0.827519	0.760358	0.0671606	Kmt2d	0.783117	0.946263	3	58616525	Erich6	tss_body
cg39805076	cg39805076_BC21	0.000298214	0.0431355	-0.094648	0.503412	0.388631	0.114781	0.606552	0.461247	0.145305	WT	0.930659	0.974103	3	59131241	Med12l;P2ry14	tss_body;tss_body
cg39806204	cg39806204_BC21	0.000164839	0.0315747	0.0668369	0.389543	0.283954	0.105589	0.313188	0.231606	0.081582	Kmt2d	0.153923	0.610646	3	59259499	Med12l;P2ry12	tss_body;tss_body
cg39812728	cg39812728_TC21	3.70574e-05	0.013112	-0.0725424	0.272331	0.18734	0.0849917	0.37006	0.264191	0.105869	WT	0.426512	0.807335	3	60609356	Mbnl1	tss_body
cg39872874	cg39872874_TC21	1.06087e-06	0.00145763	-0.128817	0.480806	0.328635	0.152171	0.587353	0.471135	0.116218	Kmt2d	0.925118	0.973309	3	69723764	Nmd3	tss_body
cg39891337	cg39891337_TC21	4.32722e-06	0.00326664	-0.126009	0.420227	0.334394	0.0858336	0.554716	0.356551	0.198165	WT	0.341371	0.773118	3	73708572	Bche	tss_200
cg39897045	cg39897045_BC21	0.000184119	0.0337954	-0.0710833	0.414138	0.346828	0.0673101	0.48755	0.405722	0.0818285	WT	0.736063	0.933064	3	75136491	Zbbx	tss_body
cg39899059	cg39899059_TC21	1.49092e-07	0.000443846	-0.129374	0.699693	0.485536	0.214157	0.759943	0.669142	0.0908004	Kmt2d	0.336402	0.772532	3	75558369	Serpini1	tss_body
cg39902383	cg39902383_TC21	8.03299e-07	0.00126432	0.0776961	0.626095	0.51847	0.107625	0.529167	0.431418	0.0977495	Kmt2d	0.989726	0.994821	3	76140217	Fstl5	tss_body
cg39903934	cg39903934_BC21	8.60931e-05	0.0221751	-0.0707254	0.615818	0.482857	0.132961	0.676987	0.558941	0.118046	Kmt2d	0.18222	0.643134	3	76538457	Fstl5	tss_body
cg39920400	cg39920400_BC21	1.70478e-05	0.00792212	-0.126387	0.407305	0.273305	0.134	0.54123	0.389789	0.151442	WT	0.780398	0.946263	3	79566855	Fnip2;4930589L23Rik	tss_body;tss_1500
cg39922976	cg39922976_BC21	0.000154688	0.0307003	-0.088745	0.592604	0.495578	0.0970264	0.74051	0.582979	0.157531	WT	0.352418	0.783257	3	79841735	Tmem144	tss_body
cg39923453	cg39923453_BC21	0.000146581	0.0299869	-0.0586816	0.371806	0.308495	0.0633108	0.453609	0.372958	0.0806504	WT	0.295556	0.740854	3	79886560	Gm36569;Fam198b	tss_body;tss_body
cg39928219	cg39928219_TC21	9.46262e-05	0.0235321	-0.0590003	0.335579	0.269336	0.0662432	0.385213	0.309054	0.0761588	WT	0.835165	0.952517	3	80801740	Gria2	tss_body
cg39987579	cg39987579_TC21	2.01219e-05	0.0088065	0.0747555	0.544107	0.434005	0.110103	0.451821	0.371364	0.0804576	Kmt2d	0.24882	0.717558	3	87983644	NA	NA
cg40001698	cg40001698_BC11	7.13929e-05	0.0200034	-0.0607956	0.342008	0.262754	0.079254	0.39067	0.320588	0.0700819	Kmt2d	0.287222	0.737705	3	89101378	Fdps	tss_body
cg40004985	cg40004985_TC21	7.7978e-06	0.0047115	0.0609364	0.715498	0.533262	0.182236	0.606368	0.516113	0.090255	Kmt2d	0.192076	0.652079	3	89291250	Gm33845	tss_body
cg40005309	cg40005309_TC11	6.58867e-07	0.00114247	0.0676702	0.438419	0.310218	0.128201	0.355044	0.264695	0.0903486	Kmt2d	0.160035	0.616705	3	89316646	Efna3	tss_body
cg40055686	cg40055686_TC11	3.89701e-05	0.0134508	-0.126483	0.426735	0.29828	0.128455	0.55354	0.403128	0.150412	WT	0.935623	0.976567	3	95816658	Rprd2	tss_body
cg40058190	cg40058190_BC21	0.000253533	0.039834	0.0731081	0.486997	0.414954	0.0720431	0.435991	0.312664	0.123327	WT	0.344457	0.775757	3	95986427	Gm9054	tss_body
cg40066106	cg40066106_BC21	0.000290235	0.0425483	0.0699982	0.438836	0.280165	0.158671	0.31291	0.243543	0.0693663	Kmt2d	0.0172826	0.405753	3	96570934	NA	NA
cg40069065	cg40069065_BC21	1.67857e-06	0.00190437	-0.118611	0.238096	0.121579	0.116517	0.343004	0.213109	0.129896	WT	0.735748	0.933064	3	96812585	Cd160	tss_body
cg40094802	cg40094802_TC21	0.000126226	0.0276847	0.0701284	0.378662	0.222828	0.155834	0.28443	0.1624	0.122029	Kmt2d	0.041392	0.450243	3	99885416	Spag17	tss_200
cg40112851	cg40112851_TC21	1.95852e-06	0.00205782	0.051859	0.873224	0.761227	0.111996	0.81177	0.716489	0.0952814	Kmt2d	0.333115	0.769835	3	101713675	NA	NA
cg40114039	cg40114039_TO21	0.000168717	0.0320615	0.0544372	0.585268	0.495447	0.0898209	0.526123	0.423382	0.102741	WT	0.421353	0.801574	3	101836133	Mab21l3	tss_body
cg40131977	cg40131977_TC11	1.57252e-05	0.00744058	0.095863	0.866011	0.746332	0.119678	0.740238	0.682478	0.0577596	Kmt2d	0.129034	0.593317	3	103739465	Olfml3	tss_1500
cg40132385	cg40132385_TC21	0.000179198	0.0332338	0.102228	0.538771	0.334472	0.204299	0.37554	0.264945	0.110595	Kmt2d	0.00903973	0.383491	3	103780966	Hipk1	tss_body
cg40132400	cg40132400_BC11	0.000380872	0.0494547	0.0612866	0.500656	0.397741	0.102915	0.437105	0.294166	0.142939	WT	0.378904	0.790805	3	103782251	Hipk1	tss_body
cg40143795	cg40143795_BC21	0.000226257	0.0372456	-0.0766244	0.474136	0.334708	0.139428	0.517727	0.428897	0.0888306	Kmt2d	0.56426	0.876191	3	105046121	Cttnbp2nl	tss_body
cg40170319	cg40170319_BC21	7.08844e-07	0.00118155	0.0966373	0.842973	0.558373	0.2846	0.715673	0.503066	0.212607	Kmt2d	0.673946	0.908377	3	108291550	Sort1	tss_body
cg40176836	cg40176836_BC21	1.67848e-05	0.00783815	0.082917	0.867186	0.761426	0.10576	0.741705	0.696313	0.0453919	Kmt2d	0.261995	0.719812	3	108830489	Stxbp3	tss_body
cg40176840	cg40176840_BC21	6.3791e-05	0.0187232	0.11887	0.772961	0.560816	0.212145	0.542622	0.461492	0.0811302	Kmt2d	0.201288	0.662275	3	108830637	Stxbp3	tss_body
cg40177617	cg40177617_TC21	4.0437e-06	0.00317487	-0.109449	0.418684	0.270627	0.148057	0.478904	0.377794	0.101109	Kmt2d	0.454101	0.830068	3	108909355	Prpf38b	tss_body
cg40187328	cg40187328_BC21	2.26027e-07	0.00057165	-0.0863835	0.311538	0.196408	0.11513	0.38438	0.289123	0.0952574	Kmt2d	0.681049	0.909783	3	110248794	Prmt6	tss_body
cg40195264	cg40195264_BC11	5.06474e-05	0.0161008	-0.130777	0.602273	0.362591	0.239683	0.704208	0.558935	0.145273	Kmt2d	0.0456881	0.466958	3	112203045	NA	NA
cg40207094	cg40207094_BC21	0.000126174	0.0276847	0.0509034	0.822358	0.673558	0.148801	0.726132	0.639688	0.0864442	Kmt2d	0.353831	0.783623	3	115080988	Olfm3	tss_body
cg40207095	cg40207095_BC21	2.12467e-05	0.00916416	0.0674005	0.756493	0.605188	0.151304	0.641351	0.565543	0.0758075	Kmt2d	0.137069	0.601252	3	115080995	Olfm3	tss_body
cg40221010	cg40221010_BC21	0.000217479	0.0367491	-0.0739058	0.439414	0.273408	0.166006	0.449658	0.338619	0.111038	Kmt2d	0.736519	0.933064	3	116711181	Slc35a3	tss_body
cg40223195	cg40223195_TC11	4.29082e-05	0.0143592	-0.0871141	0.635799	0.501379	0.13442	0.713009	0.627535	0.0854744	Kmt2d	0.201292	0.662275	3	116904313	Frrs1	tss_body
cg40249006	cg40249006_TC21	3.79104e-06	0.00305196	0.0898024	0.751831	0.599136	0.152694	0.604326	0.513081	0.0912447	Kmt2d	0.0269907	0.405955	3	121156703	Rwdd3	tss_body
cg40258758	cg40258758_BC21	4.17447e-07	0.000852162	0.0739476	0.367462	0.235854	0.131608	0.231212	0.180033	0.0511799	Kmt2d	0.0641829	0.533756	3	121982143	Arhgap29	tss_body
cg40285439	cg40285439_TC21	2.3167e-06	0.00228323	-0.0875256	0.356789	0.289678	0.0671109	0.447064	0.368068	0.0789961	WT	0.0800853	0.533756	3	125404209	Ndst4	tss_body
cg40285441	cg40285441_TC21	1.0476e-05	0.00567037	-0.0785036	0.304287	0.216864	0.0874223	0.388687	0.279139	0.109548	WT	0.761908	0.943681	3	125404237	Ndst4	tss_body
cg40285756	cg40285756_BC21	1.73711e-06	0.00194687	-0.111872	0.418855	0.276971	0.141884	0.479509	0.39579	0.0837197	Kmt2d	0.27737	0.729464	3	125462180	Ndst4	tss_body
cg40295025	cg40295025_TC21	2.95908e-06	0.00266776	0.0794827	0.346547	0.215246	0.131301	0.234371	0.157609	0.0767622	Kmt2d	0.0713042	0.533756	3	126997557	Ank2	tss_body
cg40355725	cg40355725_TC21	2.05013e-05	0.00894517	0.0701767	0.68743	0.52977	0.15766	0.613413	0.477999	0.135414	Kmt2d	0.476449	0.841255	3	133335177	Ppa2	tss_body
cg40370187	cg40370187_BC21	1.11704e-07	0.000366943	0.0664417	0.858077	0.731533	0.126543	0.782199	0.686808	0.0953913	Kmt2d	0.365158	0.787835	3	135522525	Manba	tss_body
cg40370190	cg40370190_BC21	1.19199e-05	0.00619381	0.0724524	0.894692	0.778517	0.116174	0.816797	0.71607	0.100727	Kmt2d	0.815806	0.947936	3	135522724	Manba	tss_body
cg40377477	cg40377477_TC21	0.000210044	0.0361618	-0.064246	0.331691	0.2579	0.0737904	0.410029	0.305345	0.104684	WT	0.139634	0.601252	3	136449441	1700030L20Rik	tss_200
cg40387669	cg40387669_BC11	0.000285932	0.0422964	-0.0507202	0.137672	0.0748541	0.0628178	0.19711	0.125819	0.0712911	WT	0.84041	0.955174	3	137868411	Dnajb14	tss_body
cg40392151	cg40392151_TC11	0.000381867	0.0495389	-0.0753028	0.442707	0.36763	0.0750776	0.544657	0.408241	0.136417	WT	0.590759	0.885419	3	138237091	0610031O16Rik	tss_body
cg40410080	cg40410080_TC21	5.73936e-06	0.00381455	0.0865473	0.495522	0.402277	0.0932453	0.417486	0.29263	0.124856	WT	0.641611	0.905886	3	140662354	NA	NA
cg40411368	cg40411368_TC21	6.57063e-06	0.00418224	0.0800091	0.625023	0.429852	0.195172	0.497625	0.397923	0.099702	Kmt2d	0.000292797	0.117046	3	140951302	Gm32875;4930590L14Rik	tss_body;tss_1500
cg40422451	cg40422451_TC21	0.000230929	0.0375839	-0.0737935	0.587397	0.417617	0.169779	0.621323	0.486027	0.135296	Kmt2d	0.204904	0.668514	3	142701920	Kyat3	tss_body
cg40425382	cg40425382_TC21	6.46801e-05	0.0187368	-0.0850347	0.688769	0.533884	0.154885	0.777149	0.665076	0.112072	Kmt2d	0.912887	0.972751	3	143017650	LOC102636203	tss_body
cg40437454	cg40437454_TC21	6.93701e-05	0.0196096	0.0674177	0.839675	0.636164	0.203511	0.728141	0.596512	0.131629	Kmt2d	0.0269118	0.405955	3	144434485	Hs2st1	tss_body
cg40452604	cg40452604_BC11	4.0403e-06	0.00317487	-0.0931362	0.365295	0.266754	0.098541	0.458982	0.382652	0.0763294	Kmt2d	0.0489139	0.478921	3	145939032	2410004B18Rik	tss_body
cg40453406	cg40453406_TC21	0.000358408	0.0478666	-0.123607	0.542746	0.321666	0.22108	0.613452	0.456088	0.157364	Kmt2d	0.271221	0.725222	3	145989857	Syde2	tss_body
cg40460046	cg40460046_BC21	0.000131076	0.0281656	-0.122286	0.565279	0.345145	0.220134	0.623734	0.491681	0.132054	Kmt2d	0.23544	0.707648	3	146451042	Ctbs	tss_body
cg40460530	cg40460530_BC11	0.000270454	0.0411934	-0.109877	0.603334	0.420586	0.182749	0.652232	0.574033	0.078199	Kmt2d	0.00857458	0.383491	3	146501767	Gng5	tss_body
cg40465796	cg40465796_BC21	0.000146379	0.0299668	-0.0829504	0.733661	0.554716	0.178945	0.776495	0.668684	0.107811	Kmt2d	0.376221	0.790805	3	146994203	NA	NA
cg40484033	cg40484033_TC21	0.000147232	0.0300746	-0.0760471	0.292949	0.132438	0.160511	0.290204	0.175999	0.114205	Kmt2d	0.841707	0.955174	3	149225853	LOC108167379	tss_body
cg40496696	cg40496696_TC21	9.50889e-06	0.00537066	-0.0968435	0.323588	0.212571	0.111017	0.431192	0.322677	0.108515	Kmt2d	0.992591	0.99508	3	151294937	4930555A03Rik	tss_body
cg40496698	cg40496698_BC21	8.70944e-07	0.00131697	-0.0990367	0.43487	0.363972	0.0708981	0.547687	0.434414	0.113274	WT	0.649261	0.906909	3	151295033	4930555A03Rik	tss_body
cg40499707	cg40499707_TC11	3.52183e-06	0.0029259	-0.0934325	0.731228	0.594155	0.137073	0.801995	0.717578	0.0844178	Kmt2d	0.068458	0.533756	3	151762892	Ifi44l	tss_200
cg40502924	cg40502924_TC21	7.81708e-05	0.0211558	0.0500925	0.568654	0.453485	0.115169	0.493412	0.379888	0.113524	Kmt2d	0.766254	0.944066	3	152147489	Gipc2	tss_body
cg40503479	cg40503479_BC21	0.000102757	0.0245339	-0.0951082	0.208697	0.0864368	0.12226	0.332759	0.166102	0.166657	WT	0.783846	0.946263	3	152191778	Dnajb4	tss_body
cg40603177	cg40603177_BC21	1.30868e-05	0.00659628	-0.0753042	0.301056	0.187874	0.113182	0.342046	0.266412	0.0756343	Kmt2d	0.272297	0.726883	4	10035944	NA	NA
cg40616330	cg40616330_TC21	1.14404e-05	0.00603758	-0.135711	0.695573	0.491029	0.204544	0.798037	0.678519	0.119518	Kmt2d	0.103239	0.575832	4	11705910	Gem	tss_body
cg40640579	cg40640579_BC21	9.71565e-05	0.0238233	-0.084125	0.462267	0.349475	0.112792	0.582122	0.407656	0.174466	WT	0.912004	0.972751	4	15608717	NA	NA
cg40689932	cg40689932_BC21	3.97204e-06	0.00313584	-0.0887102	0.409776	0.271533	0.138244	0.47438	0.37712	0.0972597	Kmt2d	0.0729266	0.533756	4	24943095	NA	NA
cg40702062	cg40702062_BC21	1.68498e-06	0.00190437	-0.0956557	0.592529	0.459533	0.132995	0.689331	0.507262	0.182069	WT	0.845319	0.955697	4	27603026	NA	NA
cg40702557	cg40702557_BC21	1.36876e-07	0.000425194	-0.11202	0.458403	0.331617	0.126786	0.566036	0.417446	0.14859	WT	0.711085	0.923659	4	27733867	NA	NA
cg40705841	cg40705841_BC21	3.91798e-05	0.0134906	-0.0862246	0.629791	0.522942	0.10685	0.715312	0.622418	0.0928936	Kmt2d	0.603884	0.885419	4	28589339	NA	NA
cg40709879	cg40709879_BC21	8.65207e-05	0.0221811	0.0589678	0.570505	0.419571	0.150934	0.443745	0.376702	0.0670426	Kmt2d	0.0249044	0.405753	4	29276658	NA	NA
cg40711062	cg40711062_TC21	3.50732e-05	0.0127626	0.0584816	0.78513	0.601011	0.184119	0.74303	0.534685	0.208345	WT	0.660756	0.908377	4	29525239	NA	NA
cg40748607	cg40748607_BC21	8.97216e-05	0.0226917	-0.14993	0.734839	0.504529	0.23031	0.853369	0.717987	0.135382	Kmt2d	0.126054	0.593317	4	34616210	Rars2;Orc3	tss_body;tss_1500
cg40794265	cg40794265_TC11	2.3634e-06	0.00229741	0.0776658	0.533061	0.384067	0.148993	0.461574	0.35118	0.110394	Kmt2d	0.142605	0.602154	4	41676425	Cntfr	tss_body
cg40827206	cg40827206_TC21	0.000286625	0.0423113	-0.0609378	0.274429	0.159557	0.114871	0.309347	0.226564	0.0827827	Kmt2d	0.114145	0.593317	4	45142552	NA	NA
cg40831120	cg40831120_BC21	0.000151727	0.0304083	0.0583513	0.79154	0.670989	0.120551	0.724999	0.584101	0.140898	WT	0.501899	0.851046	4	45453193	Shb	tss_body
cg40831879	cg40831879_BC11	1.15772e-06	0.00156068	0.0698976	0.749839	0.68733	0.0625089	0.682998	0.623356	0.0596428	Kmt2d	0.549174	0.870296	4	45508766	Shb	tss_body
cg40839689	cg40839689_BC21	6.53135e-06	0.00416652	-0.105783	0.539397	0.398597	0.1408	0.635864	0.486601	0.149263	WT	0.760342	0.943681	4	46139955	Ncbp1;Tstd2	tss_body;tss_1500
cg40847202	cg40847202_TC21	3.52315e-07	0.000762792	0.104186	0.658809	0.544399	0.114409	0.510567	0.430945	0.079622	Kmt2d	0.508146	0.854124	4	46664657	Gabbr2	tss_body
cg40847203	cg40847203_BC21	4.5403e-09	4.3759e-05	0.0977007	0.697909	0.603718	0.0941914	0.591692	0.49828	0.0934119	Kmt2d	0.731789	0.932814	4	46664701	Gabbr2	tss_body
cg40847214	cg40847214_BC21	1.6306e-06	0.00187153	0.10899	0.585559	0.465774	0.119786	0.47029	0.363631	0.10666	Kmt2d	0.62145	0.895105	4	46664867	Gabbr2	tss_body
cg40854339	cg40854339_BC21	0.000220783	0.0368561	-0.0502972	0.732233	0.54366	0.188574	0.718773	0.640065	0.0787084	Kmt2d	0.0319399	0.423607	4	47207892	Gm12426;Col15a1	tss_body;tss_body
cg40865068	cg40865068_TC11	0.000141478	0.0293823	-0.0596329	0.803855	0.632091	0.171764	0.801689	0.687684	0.114005	Kmt2d	0.643529	0.905886	4	48407799	Invs	tss_body
cg40890737	cg40890737_TC21	3.99936e-05	0.0137166	-0.0706841	0.202766	0.13069	0.072076	0.29228	0.197283	0.0949974	WT	0.555606	0.873563	4	53000174	Nipsnap3a	tss_body
cg40935340	cg40935340_TC11	0.000110865	0.0257459	-0.0610044	0.517122	0.428239	0.0888836	0.563275	0.482464	0.0808111	Kmt2d	0.988052	0.994821	4	57954936	Txn1	tss_body
cg40964417	cg40964417_BC21	1.24074e-05	0.00634997	0.0772638	0.598081	0.393239	0.204842	0.443336	0.323052	0.120284	Kmt2d	0.13119	0.593317	4	62517675	Alad	tss_body
cg40965224	cg40965224_TC21	0.000102065	0.0244359	0.0649435	0.610573	0.43976	0.170813	0.519069	0.41687	0.102198	Kmt2d	0.130069	0.593317	4	62591436	Rgs3	tss_body
cg40993936	cg40993936_BC21	0.000381331	0.0494918	0.0573075	0.527354	0.396834	0.130521	0.431026	0.351113	0.0799136	Kmt2d	0.153581	0.610646	4	66894393	NA	NA
cg41048532	cg41048532_BC11	2.66312e-06	0.00248724	-0.099244	0.428635	0.333067	0.0955688	0.522965	0.428659	0.0943055	Kmt2d	0.359872	0.786062	4	78970298	NA	NA
cg41068730	cg41068730_TC21	0.000138519	0.0290443	-0.0562752	0.361401	0.233259	0.128142	0.388013	0.302875	0.0851381	Kmt2d	0.204901	0.668514	4	82619626	NA	NA
cg41069627	cg41069627_TC21	3.51006e-05	0.0127626	0.0521246	0.550531	0.393825	0.156706	0.467777	0.402166	0.0656116	Kmt2d	0.0064024	0.383491	4	82705645	NA	NA
cg41069628	cg41069628_TC21	0.000327577	0.045446	0.0600632	0.918777	0.673736	0.245041	0.827993	0.618721	0.209272	Kmt2d	0.291324	0.739083	4	82705659	NA	NA
cg41074044	cg41074044_BC21	3.18195e-05	0.011934	-0.07175	0.39155	0.306888	0.0846622	0.456734	0.379107	0.0776274	Kmt2d	0.854002	0.960759	4	83224515	Ttc39b	tss_body
cg41099192	cg41099192_TO21	0.000151204	0.0303673	-0.0607877	0.767948	0.681477	0.0864707	0.83329	0.754911	0.0783789	Kmt2d	0.967399	0.988907	4	86428570	Gm33730	tss_body
cg41108312	cg41108312_TC11	0.000219932	0.0368474	-0.107794	0.4403	0.291227	0.149073	0.531091	0.371094	0.159997	WT	0.507119	0.854124	4	87571014	Gm34180	tss_body
cg41115586	cg41115586_BC21	2.30338e-08	0.000124205	-0.107375	0.262151	0.126732	0.135418	0.348187	0.224527	0.12366	Kmt2d	0.475209	0.841255	4	88640985	NA	NA
cg41115587	cg41115587_TC21	8.69783e-10	1.24288e-05	-0.087055	0.3173	0.142738	0.174563	0.358949	0.254848	0.104101	Kmt2d	0.389556	0.790805	4	88641018	NA	NA
cg41115597	cg41115597_BC11	4.85827e-08	0.000200328	-0.0802683	0.116974	0.083318	0.0336556	0.234342	0.143157	0.0911851	WT	0.0368744	0.428986	4	88641257	NA	NA
cg41122015	cg41122015_TC21	8.67591e-05	0.0221811	-0.106238	0.544467	0.370231	0.174236	0.66133	0.478302	0.183028	WT	0.560913	0.876191	4	89424389	Gm12610	tss_body
cg41122258	cg41122258_BC11	0.000106754	0.0251519	-0.115999	0.336477	0.212512	0.123965	0.488581	0.310411	0.17817	WT	0.355868	0.783982	4	89458755	Gm12610	tss_body
cg41124837	cg41124837_BC21	4.95102e-07	0.000965367	-0.0587384	0.222246	0.124038	0.0982081	0.259152	0.199417	0.0597347	Kmt2d	0.822722	0.947936	4	89881305	NA	NA
cg41186906	cg41186906_TC21	0.000276926	0.0415757	-0.0596461	0.652609	0.508187	0.144422	0.673375	0.522937	0.150438	WT	0.501491	0.851046	4	100036111	NA	NA
cg41226945	cg41226945_BC21	3.64605e-07	0.000783464	-0.0909445	0.407901	0.28336	0.124541	0.490533	0.377809	0.112724	Kmt2d	0.92407	0.973309	4	104915672	1700024P16Rik	tss_body
cg41246684	cg41246684_TC21	5.26551e-05	0.0165366	0.130339	0.781956	0.577824	0.204132	0.615492	0.51372	0.101772	Kmt2d	0.0111189	0.391812	4	106939043	Ssbp3	tss_body
cg41249728	cg41249728_TC11	1.35727e-07	0.000425194	-0.0827949	0.148987	0.106086	0.0429004	0.26211	0.15964	0.102471	WT	0.068663	0.533756	4	107177640	Tceanc2;Tmem59	tss_body;tss_1500
cg41268235	cg41268235_BC21	1.46444e-05	0.00714206	-0.0642854	0.170515	0.10538	0.0651343	0.229423	0.144102	0.0853216	WT	0.256743	0.718338	4	108848754	Txndc12;Kti12	tss_body;tss_body
cg41268247	cg41268247_BC21	0.000261388	0.0403578	-0.055274	0.749727	0.532604	0.217123	0.761801	0.613515	0.148286	Kmt2d	0.188189	0.647341	4	108849152	Txndc12;Kti12	tss_body;tss_body
cg41274717	cg41274717_BC11	4.28719e-07	0.000862845	-0.0989178	0.291992	0.172417	0.119575	0.374173	0.308389	0.0657836	Kmt2d	0.810239	0.947936	4	109630166	NA	NA
cg41274976	cg41274976_BC21	0.000274405	0.0414496	-0.0632594	0.254203	0.132442	0.121761	0.332011	0.226333	0.105678	Kmt2d	0.726071	0.92965	4	109659003	9630013D21Rik	tss_1500
cg41311773	cg41311773_BC21	7.0451e-06	0.00439613	-0.0829817	0.543525	0.388906	0.154618	0.611935	0.513391	0.0985439	Kmt2d	0.404515	0.795241	4	116004395	Faah	tss_body
cg41313500	cg41313500_TC21	0.000316195	0.0445229	-0.0950697	0.558719	0.44608	0.11264	0.665289	0.499123	0.166166	WT	0.586663	0.885419	4	116151427	Pomgnt1	tss_body
cg41322987	cg41322987_BC11	7.12641e-06	0.00440836	-0.107344	0.345046	0.229031	0.116015	0.436442	0.348994	0.087448	Kmt2d	0.986535	0.994821	4	117154804	Rps8;Snord38a	tss_body;tss_1500
cg41322992	cg41322992_BC21	2.90447e-05	0.0113553	-0.0659503	0.175431	0.101117	0.0743146	0.239042	0.172897	0.0661447	Kmt2d	0.528126	0.862242	4	117155097	Rps8;Snord38a	tss_body;tss_1500
cg41332081	cg41332081_TC11	9.53173e-05	0.0235321	-0.0862808	0.327945	0.215178	0.112767	0.388741	0.330372	0.0583686	Kmt2d	0.109105	0.585376	4	117883611	B4galt2;LOC108168974	tss_1500;tss_200
cg41340447	cg41340447_TC21	5.64971e-05	0.0173252	-0.0811006	0.158472	0.0662972	0.092175	0.258428	0.164771	0.093657	WT	0.674521	0.908377	4	118410044	Med8;Szt2	tss_body;tss_1500
cg41343236	cg41343236_TC21	0.000244553	0.03885	-0.0943266	0.537098	0.30794	0.229158	0.555307	0.461784	0.0935237	Kmt2d	0.166544	0.628075	4	118612797	Cfap57	tss_body
cg41343237	cg41343237_TC21	8.91614e-07	0.00133411	-0.0949757	0.508195	0.458942	0.0492533	0.637423	0.526492	0.110931	WT	0.670302	0.908377	4	118612804	Cfap57	tss_body
cg41345826	cg41345826_BC21	1.44129e-05	0.00708962	0.0685611	0.758347	0.688756	0.0695917	0.70032	0.594648	0.105672	WT	0.14032	0.601252	4	118997767	Gm12865	tss_1500
cg41354327	cg41354327_TC21	5.60679e-07	0.0010405	0.102754	0.600982	0.438626	0.162356	0.465726	0.361753	0.103973	Kmt2d	0.250584	0.717558	4	119739792	Hivep3	tss_body
cg41362742	cg41362742_BC11	7.32001e-06	0.00447937	0.110989	0.795382	0.659003	0.136379	0.669855	0.580138	0.0897164	Kmt2d	0.0210454	0.405753	4	120612922	NA	NA
cg41362749	cg41362749_TC21	0.000221609	0.0369509	0.0588991	0.461428	0.32528	0.136147	0.371984	0.298939	0.0730452	Kmt2d	0.195616	0.657122	4	120613866	NA	NA
cg41378125	cg41378125_BO21	0.000161904	0.0314482	-0.0551789	0.36833	0.24576	0.12257	0.380886	0.320894	0.0599924	Kmt2d	0.0302485	0.423607	4	123116671	Bmp8b;Oxct2b	tss_body;tss_body
cg41390662	cg41390662_TC21	0.000219457	0.0368474	0.0777321	0.816855	0.657274	0.159581	0.754198	0.608252	0.145947	Kmt2d	0.563816	0.876191	4	124254771	NA	NA
cg41400691	cg41400691_TC11	6.42468e-05	0.0187232	-0.0852645	0.789613	0.658862	0.130751	0.864441	0.738068	0.126373	Kmt2d	0.209597	0.671634	4	124970824	Gm32371	tss_body
cg41402930	cg41402930_TC21	4.07292e-07	0.000843481	0.0647171	0.653723	0.594731	0.0589924	0.600057	0.532303	0.0677535	WT	0.671649	0.908377	4	125119265	Zc3h12a	tss_body
cg41417089	cg41417089_BC21	0.00035098	0.0472255	0.0567348	0.60083	0.418944	0.181887	0.532883	0.410641	0.122241	Kmt2d	0.0768313	0.533756	4	126205012	NA	NA
cg41492786	cg41492786_TC21	0.000300839	0.0432063	-0.0901551	0.365685	0.236069	0.129615	0.468641	0.332518	0.136123	WT	0.675781	0.908377	4	132352226	Snhg3	tss_body
cg41498341	cg41498341_TC11	0.000152625	0.03046	0.0500866	0.345998	0.159642	0.186356	0.279618	0.156639	0.12298	Kmt2d	0.259214	0.719812	4	132795558	Themis2	tss_body
cg41503769	cg41503769_BC21	2.95222e-05	0.0114325	0.100551	0.671978	0.500619	0.171359	0.532374	0.419863	0.112511	Kmt2d	0.079552	0.533756	4	133176464	Wasf2	tss_body
cg41503770	cg41503770_TC11	1.65346e-07	0.00045878	0.124945	0.787722	0.686411	0.101311	0.638305	0.545876	0.0924296	Kmt2d	0.504028	0.852118	4	133176487	Wasf2	tss_body
cg41503782	cg41503782_BC21	2.63546e-05	0.0106083	0.0950851	0.624288	0.504962	0.119326	0.540051	0.405856	0.134195	WT	0.75398	0.942092	4	133176964	Wasf2	tss_body
cg41519832	cg41519832_TC21	7.66583e-07	0.0012308	-0.0829403	0.296815	0.221151	0.0756641	0.377602	0.283493	0.094109	WT	0.80318	0.947936	4	134250675	NA	NA
cg41519849	cg41519849_TC21	6.67595e-07	0.00114247	-0.0710212	0.289983	0.206205	0.0837774	0.353722	0.281845	0.0718765	Kmt2d	0.345255	0.77646	4	134251212	Grrp1	tss_body
cg41519901	cg41519901_BC11	0.000223807	0.0370676	-0.154064	0.282671	0.062181	0.22049	0.411272	0.189214	0.222058	WT	0.537126	0.865207	4	134251625	Grrp1	tss_body
cg41519981	cg41519981_BC21	9.83502e-07	0.00139839	0.0585384	0.417846	0.362611	0.0552346	0.343572	0.295987	0.0475849	Kmt2d	0.935648	0.976567	4	134253985	Grrp1	tss_body
cg41520033	cg41520033_TC21	2.46782e-05	0.0102067	0.052409	0.851365	0.771684	0.0796808	0.816857	0.722729	0.094128	WT	0.881093	0.969627	4	134256999	Grrp1;Gm42325	tss_body;tss_body
cg41521448	cg41521448_TC21	0.000169576	0.0321655	0.0533775	0.77986	0.595704	0.184157	0.64986	0.583274	0.0665865	Kmt2d	0.190335	0.649157	4	134351400	Slc30a2	tss_body
cg41523474	cg41523474_BC21	2.5267e-05	0.0103496	-0.11681	0.390083	0.247698	0.142385	0.483609	0.361785	0.121824	Kmt2d	0.919619	0.972751	4	134469759	Stmn1	tss_body
cg41536013	cg41536013_BC21	2.86377e-05	0.0112618	0.0737003	0.295882	0.163331	0.132551	0.177544	0.107856	0.0696881	Kmt2d	0.0574286	0.513008	4	135269868	Clic4	tss_body
cg41547038	cg41547038_BC11	4.90962e-05	0.0157832	-0.0987755	0.449628	0.341455	0.108173	0.573426	0.451673	0.121753	WT	0.870357	0.967286	4	135986418	Pithd1	tss_body
cg41547865	cg41547865_BC21	0.000149179	0.0302154	-0.0605115	0.581575	0.465646	0.115929	0.627945	0.524417	0.103527	Kmt2d	0.842871	0.955174	4	136051541	Rpl11	tss_body
cg41570078	cg41570078_TC11	6.36581e-07	0.00113548	0.0954403	0.852362	0.638245	0.214117	0.707717	0.596666	0.111051	Kmt2d	0.0619257	0.529514	4	137599849	Usp48	tss_body
cg41571720	cg41571720_BC21	0.000265649	0.0407793	-0.0520314	0.570894	0.435343	0.135551	0.608246	0.47167	0.136576	WT	0.751869	0.941455	4	137713693	Rap1gap	tss_body
cg41574009	cg41574009_BC11	0.000297099	0.0430475	0.0605409	0.584763	0.453574	0.131189	0.49281	0.422347	0.0704629	Kmt2d	0.238012	0.71004	4	137866505	Ece1	tss_body
cg41599209	cg41599209_BC11	1.55261e-05	0.00738307	0.0723929	0.652328	0.590682	0.0616456	0.582853	0.45492	0.127934	WT	0.224746	0.692426	4	139581407	Iffo2	tss_body
cg41613203	cg41613203_BC11	0.000103858	0.0247554	-0.0690591	0.194415	0.103362	0.0910525	0.266623	0.175005	0.0916177	WT	0.670084	0.908377	4	140539375	Arhgef10l	tss_body
cg41618499	cg41618499_BC21	6.04478e-06	0.00394168	0.0539717	0.781118	0.628034	0.153083	0.722453	0.581374	0.141079	Kmt2d	0.76498	0.94383	4	140845517	Padi1	tss_body
cg41625274	cg41625274_TC11	3.68571e-10	7.02228e-06	0.158951	0.820141	0.674343	0.145798	0.65241	0.556535	0.0958753	Kmt2d	0.483569	0.841379	4	141249270	Arhgef19	tss_body
cg41639691	cg41639691_BC11	6.97723e-06	0.00437287	-0.111725	0.259612	0.123234	0.136378	0.353337	0.283349	0.0699883	Kmt2d	0.12613	0.593317	4	142085297	Tmem51os1;Tmem51	tss_body;tss_1500
cg41678810	cg41678810_TC21	8.99264e-05	0.0227041	-0.0776139	0.180404	0.0883242	0.0920795	0.257595	0.153021	0.104574	WT	0.891044	0.971882	4	147940606	2510039O18Rik	tss_1500
cg41681920	cg41681920_TC11	4.87431e-07	0.000960714	0.0656683	0.880282	0.780794	0.0994877	0.80388	0.68057	0.123311	WT	0.662547	0.908377	4	148149839	Fbxo6	tss_body
cg41712593	cg41712593_BC21	7.38975e-06	0.00450304	-0.0644682	0.174733	0.112645	0.0620876	0.256693	0.162887	0.0938061	WT	0.193294	0.653354	4	150092428	Gpr157	tss_body
cg41716792	cg41716792_BC11	3.09562e-05	0.0117334	0.0772643	0.753469	0.639702	0.113767	0.64414	0.565008	0.0791322	Kmt2d	0.896576	0.972246	4	150406329	Rere	tss_body
cg41721643	cg41721643_BC21	8.66872e-05	0.0221811	-0.0783028	0.495536	0.33851	0.157026	0.511619	0.403137	0.108482	Kmt2d	0.368497	0.788051	4	150800206	Gm36806	tss_body
cg41741922	cg41741922_TC21	6.9926e-05	0.0197083	0.0698107	0.809157	0.594787	0.214371	0.716406	0.549395	0.167012	Kmt2d	0.0959556	0.564948	4	152101822	Plekhg5	tss_body
cg41754340	cg41754340_TC21	0.000273487	0.0413327	0.0586743	0.487861	0.355939	0.131922	0.397372	0.304831	0.0925408	Kmt2d	0.593727	0.885419	4	152825115	NA	NA
cg41772052	cg41772052_BC21	0.000280208	0.0418151	0.0910828	0.634068	0.511798	0.12227	0.52992	0.437075	0.0928456	Kmt2d	0.264702	0.720817	4	154156181	Wrap73	tss_body
cg41773979	cg41773979_BC21	5.39808e-05	0.016858	-0.0567559	0.259808	0.182088	0.0777202	0.320401	0.250687	0.0697137	Kmt2d	0.454949	0.830068	4	154279722	Arhgef16	tss_body
cg41777854	cg41777854_TC21	1.85888e-06	0.00197491	0.105497	0.718857	0.494266	0.224591	0.5144	0.426307	0.0880932	Kmt2d	0.147711	0.606876	4	154542429	Prdm16;Gm13133	tss_body;tss_body
cg41781039	cg41781039_TC11	0.000110478	0.0257282	-0.0691758	0.288137	0.20793	0.0802063	0.373113	0.293766	0.0793463	Kmt2d	0.761133	0.943681	4	154752427	NA	NA
cg41799392	cg41799392_BC21	0.000163515	0.0314482	-0.0707561	0.384396	0.294674	0.0897219	0.453382	0.3689	0.0844818	Kmt2d	0.780963	0.946263	4	155991862	B3galt6;Sdf4	tss_body;tss_1500
cg41799406	cg41799406_BC11	0.000141484	0.0293823	-0.0816176	0.340922	0.221288	0.119634	0.424403	0.281456	0.142947	WT	0.833581	0.952068	4	155992033	B3galt6;Sdf4	tss_body;tss_1500
cg41803487	cg41803487_BC21	7.10064e-05	0.0199146	-0.0690981	0.35612	0.293982	0.0621381	0.43947	0.346044	0.0934261	WT	0.782689	0.946263	4	156237223	Noc2l	tss_body
cg41810161	cg41810161_TC21	8.5305e-05	0.0221114	-0.113442	0.747344	0.583678	0.163667	0.825292	0.671896	0.153397	Kmt2d	0.649321	0.906909	5	3646689	Gatad1	tss_body
cg41831191	cg41831191_BC21	0.000197553	0.0350024	-0.0624445	0.274165	0.179436	0.094729	0.347224	0.214728	0.132497	WT	0.484304	0.841741	5	6646037	NA	NA
cg41867890	cg41867890_BC21	1.19619e-05	0.00619833	0.0586834	0.763109	0.618052	0.145058	0.711994	0.554159	0.157835	WT	0.36352	0.786826	5	13982878	NA	NA
cg41896671	cg41896671_TC21	6.4221e-05	0.0187232	0.0640467	0.724704	0.577424	0.147281	0.605714	0.524552	0.0811615	Kmt2d	0.179518	0.639307	5	19907413	Magi2	tss_body
cg41911697	cg41911697_BC21	6.4395e-05	0.0187368	-0.0757122	0.314809	0.191399	0.12341	0.338857	0.258968	0.0798892	Kmt2d	0.856671	0.961148	5	21737899	Pmpcb	tss_body
cg41942676	cg41942676_TC21	6.3522e-09	5.04279e-05	0.0512197	0.179416	0.108362	0.071054	0.117735	0.0816605	0.036074	Kmt2d	0.0656361	0.533756	5	24995207	Prkag2;1500035N22Rik	tss_body;tss_body
cg41942689	cg41942689_TC21	6.49997e-07	0.00113984	0.0628814	0.350652	0.259527	0.0911253	0.267996	0.199188	0.0688077	Kmt2d	0.634288	0.901358	5	24995683	Prkag2;1500035N22Rik	tss_body;tss_body
cg41942693	cg41942693_TC21	2.6294e-05	0.0105988	0.056494	0.213693	0.108575	0.105118	0.137567	0.0691976	0.0683692	Kmt2d	0.125256	0.593317	5	24995816	Prkag2;1500035N22Rik	tss_body;tss_body
cg41942695	cg41942695_TC21	9.50089e-06	0.00537066	0.0579035	0.243306	0.0998062	0.1435	0.145004	0.0830087	0.061995	Kmt2d	0.0193036	0.405753	5	24995872	Prkag2;1500035N22Rik	tss_body;tss_body
cg41974675	cg41974675_BC21	0.000299619	0.0432017	-0.0707691	0.519605	0.418981	0.100624	0.583675	0.490546	0.0931292	Kmt2d	0.509886	0.854124	5	29737278	Dnajb6;Gm5129	tss_body;tss_1500
cg41974677	cg41974677_TC21	3.11882e-05	0.0117745	-0.100449	0.540262	0.450383	0.089879	0.647723	0.52753	0.120193	WT	0.498791	0.851046	5	29737303	Dnajb6;Gm5129	tss_body;tss_1500
cg41993221	cg41993221_TC21	0.000386556	0.0498927	-0.0737828	0.535712	0.37764	0.158072	0.594004	0.451702	0.142302	Kmt2d	0.899671	0.972451	5	31453732	Zfp512	tss_body
cg42005215	cg42005215_BC21	3.56351e-06	0.00294181	-0.0788889	0.319269	0.220652	0.0986166	0.40744	0.273119	0.134321	WT	0.897935	0.972246	5	32864554	Depdc5	tss_body
cg42018266	cg42018266_TC21	4.20577e-06	0.00324857	-0.130285	0.30203	0.162674	0.139356	0.447711	0.310444	0.137267	Kmt2d	0.146388	0.605353	5	34166014	Poln;Haus3	tss_body;tss_body
cg42032214	cg42032214_TC21	0.000301873	0.0432063	-0.0598792	0.564267	0.512681	0.051586	0.629751	0.553752	0.0759995	WT	0.346295	0.777705	5	35553951	NA	NA
cg42035440	cg42035440_TC21	0.000368815	0.0484078	0.0571612	0.375162	0.2361	0.139062	0.266993	0.206516	0.0604771	Kmt2d	0.00966895	0.383491	5	35819883	Ablim2	tss_body
cg42036453	cg42036453_BC21	0.000291135	0.0425483	-0.0634444	0.701485	0.568246	0.133239	0.752222	0.606724	0.145498	WT	0.910635	0.972751	5	35900598	Afap1	tss_body
cg42036773	cg42036773_BC21	8.99295e-05	0.0227041	-0.0840734	0.71767	0.621962	0.0957076	0.807406	0.696373	0.111033	WT	0.361973	0.786062	5	35925690	Afap1	tss_body
cg42038530	cg42038530_BC21	1.92125e-05	0.00855258	0.0582023	0.419817	0.309924	0.109892	0.325205	0.250848	0.0743562	Kmt2d	0.40941	0.79772	5	36085685	Sorcs2	tss_body
cg42039768	cg42039768_TC21	4.97946e-05	0.015888	-0.0820829	0.505894	0.389094	0.116801	0.566419	0.458361	0.108059	Kmt2d	0.739916	0.933064	5	36211871	Sorcs2	tss_body
cg42039832	cg42039832_BC21	7.47255e-05	0.0206536	-0.085701	0.586503	0.505893	0.0806102	0.667902	0.561676	0.106226	WT	0.64835	0.906909	5	36221049	Sorcs2	tss_body
cg42042825	cg42042825_TC21	3.76649e-05	0.013224	-0.0810448	0.523207	0.456385	0.0668216	0.608246	0.522452	0.0857936	WT	0.792606	0.947302	5	36485774	Tada2b;Ccdc96	tss_1500;tss_body
cg42042841	cg42042841_BC21	0.000336612	0.0461394	-0.056795	0.64039	0.480452	0.159939	0.682606	0.522744	0.159862	Kmt2d	0.108657	0.58499	5	36486073	Ccdc96	tss_body
cg42043289	cg42043289_BC21	7.94677e-07	0.00126173	-0.0936321	0.212677	0.099459	0.113218	0.310165	0.154641	0.155524	WT	0.580184	0.881857	5	36530294	Tbc1d14	tss_body
cg42043721	cg42043721_BC11	0.000218401	0.0368124	0.113238	0.628717	0.430693	0.198024	0.504728	0.296148	0.208579	WT	0.960476	0.987019	5	36574239	Tbc1d14	tss_body
cg42044975	cg42044975_BC21	0.000184383	0.0338223	-0.0678624	0.571008	0.452609	0.1184	0.633728	0.50566	0.128068	WT	0.328706	0.769835	5	36731938	Gm33114	tss_body
cg42049853	cg42049853_BC21	3.18938e-07	0.000695797	-0.176284	0.719147	0.485801	0.233347	0.824717	0.694561	0.130157	Kmt2d	0.106818	0.58239	5	37091491	Jakmip1	tss_body
cg42062598	cg42062598_BC21	9.51496e-05	0.0235321	-0.0638287	0.488063	0.377392	0.110671	0.542976	0.425999	0.116977	WT	0.73102	0.932814	5	38321567	Gm26560;Drd5	tss_body;tss_body
cg42081375	cg42081375_BC21	4.0124e-05	0.0137166	0.0825632	0.632192	0.403434	0.228758	0.469205	0.355114	0.114091	Kmt2d	0.842799	0.955174	5	41746549	NA	NA
cg42091460	cg42091460_TC11	4.01091e-05	0.0137166	-0.100587	0.689533	0.550874	0.138659	0.779179	0.668832	0.110348	Kmt2d	0.70185	0.917133	5	43515771	C1qtnf7	tss_body
cg42108326	cg42108326_BC11	2.78225e-05	0.011059	-0.103351	0.256316	0.132934	0.123382	0.357039	0.240495	0.116543	Kmt2d	0.763007	0.94383	5	45855712	Lcorl	tss_body
cg42148092	cg42148092_TC21	2.08718e-08	0.0001193	-0.11428	0.401951	0.317601	0.0843504	0.527131	0.427279	0.0998515	WT	0.594792	0.885419	5	52742918	Pi4k2b	tss_body
cg42163765	cg42163765_BC21	0.000153675	0.0305629	-0.0574202	0.599761	0.486138	0.113624	0.622947	0.534065	0.0888821	Kmt2d	0.500518	0.851046	5	54349957	Gm10440	tss_200
cg42176065	cg42176065_BC21	6.83842e-05	0.019464	0.0677005	0.551025	0.390664	0.16036	0.475008	0.317363	0.157645	Kmt2d	0.821862	0.947936	5	57278661	NA	NA
cg42178405	cg42178405_BC21	8.58269e-06	0.00503231	-0.0732268	0.544223	0.424484	0.119739	0.579392	0.499547	0.0798453	Kmt2d	0.143101	0.602154	5	57722045	Pcdh7	tss_body
cg42208624	cg42208624_TC21	0.000357149	0.0477499	-0.0776849	0.772768	0.592697	0.180071	0.825039	0.682929	0.14211	Kmt2d	0.570377	0.876955	5	64059198	NA	NA
cg42228194	cg42228194_TC21	0.00018746	0.0341021	0.0956556	0.427809	0.279248	0.148561	0.288057	0.209786	0.0782714	Kmt2d	0.0627989	0.531803	5	65861257	Rhoh	tss_200
cg42229231	cg42229231_TC21	9.03514e-05	0.0227905	-0.0649196	0.236582	0.155751	0.0808307	0.278642	0.21666	0.0619823	Kmt2d	0.185097	0.643414	5	65951092	Chrna9;LOC102635219	tss_body;tss_200
cg42238924	cg42238924_TC21	2.56061e-05	0.0104097	-0.0851317	0.712912	0.586536	0.126376	0.787368	0.660984	0.126384	WT	0.638354	0.9049	5	66720036	NA	NA
cg42260599	cg42260599_TC21	4.87727e-05	0.0156968	-0.0513956	0.804738	0.677597	0.127141	0.844351	0.73924	0.10511	Kmt2d	0.0753267	0.533756	5	69590640	Gnpda2	tss_body
cg42265659	cg42265659_TC21	2.62511e-08	0.000132926	-0.164115	0.550275	0.382369	0.167906	0.666796	0.530886	0.13591	Kmt2d	0.334608	0.76984	5	70736300	NA	NA
cg42275853	cg42275853_TC21	1.07406e-06	0.00146869	-0.0871518	0.198432	0.131781	0.0666507	0.310924	0.199461	0.111463	WT	0.767234	0.944066	5	72497076	Corin	tss_body
cg42295734	cg42295734_BC21	4.50352e-05	0.0148622	-0.052405	0.334264	0.244616	0.0896482	0.376793	0.288832	0.0879608	Kmt2d	0.191103	0.650157	5	74172691	NA	NA
cg42296853	cg42296853_TC11	0.000354203	0.0474581	0.101627	0.617367	0.489288	0.128079	0.503387	0.379265	0.124123	Kmt2d	0.792209	0.947302	5	74260250	Scfd2	tss_body
cg42314823	cg42314823_TC11	0.000207427	0.0359076	0.118498	0.746715	0.580046	0.166669	0.627652	0.467611	0.160041	Kmt2d	0.736389	0.933064	5	75940140	Kdr	tss_body
cg42338320	cg42338320_TC21	8.59289e-06	0.00503231	-0.099612	0.526862	0.382549	0.144314	0.626685	0.470137	0.156548	WT	0.781851	0.946263	5	78351231	NA	NA
cg42339106	cg42339106_TC11	0.000325106	0.0451628	-0.0651239	0.581417	0.504712	0.0767055	0.673215	0.542451	0.130765	WT	0.501869	0.851046	5	78534629	NA	NA
cg42343302	cg42343302_TC21	0.000330305	0.0456692	0.0632897	0.627214	0.474547	0.152667	0.558359	0.447101	0.111258	Kmt2d	0.0230205	0.405753	5	79583140	NA	NA
cg42348026	cg42348026_TC21	1.83116e-06	0.00197491	-0.0910803	0.377081	0.235137	0.141943	0.427491	0.337692	0.0897991	Kmt2d	0.701686	0.917133	5	80706790	NA	NA
cg42377577	cg42377577_BC11	1.06822e-05	0.00576015	-0.0876283	0.423299	0.30319	0.120109	0.505675	0.434374	0.0713004	Kmt2d	0.507886	0.854124	5	86684871	NA	NA
cg42423276	cg42423276_BC21	0.000214111	0.0365756	-0.077927	0.372116	0.254111	0.118005	0.424588	0.305166	0.119422	WT	0.970519	0.989707	5	92800444	Shroom3	tss_body
cg42453614	cg42453614_BC21	1.46792e-05	0.00714684	-0.0717687	0.453542	0.363093	0.090449	0.521743	0.421357	0.100385	WT	0.873048	0.967286	5	97935269	Antxr2	tss_body
cg42453630	cg42453630_BC11	3.67296e-05	0.0130722	-0.112237	0.49215	0.298162	0.193988	0.579964	0.474161	0.105803	Kmt2d	0.175249	0.632391	5	97935444	Antxr2	tss_body
cg42453649	cg42453649_BC11	7.46561e-07	0.00122621	-0.109617	0.647763	0.48964	0.158124	0.738462	0.620386	0.118076	Kmt2d	0.51075	0.854124	5	97935580	Antxr2	tss_body
cg42453660	cg42453660_TC11	1.16764e-09	1.58906e-05	-0.150171	0.530236	0.409525	0.120711	0.680487	0.566228	0.114259	Kmt2d	0.460922	0.830068	5	97935733	Antxr2	tss_body
cg42478653	cg42478653_BC21	0.000113426	0.0261211	-0.0930009	0.568663	0.464672	0.103991	0.714138	0.545532	0.168606	WT	0.341712	0.773118	5	100415073	Sec31a	tss_body
cg42543410	cg42543410_BC21	0.000202009	0.0354403	-0.0736689	0.243596	0.117528	0.126068	0.275456	0.218047	0.0574089	Kmt2d	0.035587	0.424654	5	106695529	Zfp644	tss_body
cg42574765	cg42574765_TC11	8.04793e-06	0.00480172	0.102575	0.643928	0.494205	0.149723	0.54234	0.405695	0.136645	Kmt2d	0.981993	0.994377	5	110514992	A630023P12Rik	tss_body
cg42597862	cg42597862_BC21	2.62028e-05	0.0105988	0.0824652	0.696381	0.537256	0.159125	0.573171	0.461015	0.112157	Kmt2d	0.0958529	0.564948	5	112383266	Gm42158	tss_body
cg42608000	cg42608000_TC21	0.000335395	0.046061	0.0888209	0.470377	0.310241	0.160136	0.35602	0.223715	0.132305	Kmt2d	0.188193	0.647341	5	113145418	2900026A02Rik;Gm42161	tss_body;tss_body
cg42608234	cg42608234_TC21	0.000145844	0.0299003	0.088957	0.440486	0.247703	0.192783	0.25963	0.208898	0.0507321	Kmt2d	0.0181172	0.405753	5	113161298	2900026A02Rik	tss_body
cg42613471	cg42613471_BC21	7.28518e-05	0.020273	-0.0778644	0.329449	0.243741	0.0857076	0.431498	0.318997	0.112501	WT	0.456718	0.830068	5	113497355	Wscd2	tss_body
cg42624047	cg42624047_TC21	8.84351e-05	0.0224458	-0.103392	0.581494	0.451939	0.129555	0.673115	0.542274	0.130841	WT	0.499147	0.851046	5	114153571	Acacb	tss_body
cg42624741	cg42624741_TC11	2.87766e-06	0.00261254	0.0591386	0.640608	0.449565	0.191043	0.530068	0.407353	0.122715	Kmt2d	0.0250188	0.405753	5	114198275	Acacb	tss_body
cg42626473	cg42626473_TC11	0.000267369	0.0409274	-0.0847908	0.618767	0.559566	0.0592013	0.718913	0.610628	0.108285	WT	0.0145191	0.405753	5	114289139	Myo1h	tss_body
cg42631555	cg42631555_TC21	0.000163539	0.0314482	-0.107132	0.359112	0.230805	0.128307	0.479952	0.341851	0.138101	WT	0.590496	0.885419	5	114571755	Fam222a	tss_body
cg42648622	cg42648622_TC21	5.9935e-06	0.00391965	0.0861626	0.551963	0.405851	0.146112	0.456443	0.36364	0.0928028	Kmt2d	0.597606	0.885419	5	115532184	Pxn	tss_body
cg42648626	cg42648626_BC21	1.87355e-09	2.43383e-05	0.103538	0.504697	0.40342	0.101277	0.372315	0.310851	0.0614643	Kmt2d	0.175805	0.632391	5	115532270	Pxn	tss_body
cg42659532	cg42659532_BC21	1.35181e-06	0.00167619	0.0890875	0.652167	0.484404	0.167763	0.522357	0.438609	0.0837471	Kmt2d	0.482877	0.841379	5	116181014	Ccdc60	tss_body
cg42663094	cg42663094_TC21	1.44828e-07	0.000435702	0.0776804	0.556164	0.407804	0.148359	0.474711	0.355974	0.118737	Kmt2d	0.764858	0.94383	5	116446835	Srrm4os;Srrm4	tss_body;tss_body
cg42671801	cg42671801_TC21	0.000107802	0.0253572	0.0852524	0.826139	0.671183	0.154956	0.685861	0.624372	0.0614886	Kmt2d	0.00516779	0.383491	5	117160747	Taok3	tss_body
cg42677363	cg42677363_TC21	2.76309e-05	0.0110135	0.0522182	0.23269	0.127043	0.105647	0.173334	0.103517	0.0698172	Kmt2d	0.163894	0.620143	5	117510943	Ksr2	tss_body
cg42679315	cg42679315_TC11	8.97853e-08	0.000309155	-0.102294	0.3887	0.329847	0.0588529	0.505529	0.40766	0.0978696	WT	0.824599	0.947936	5	117658832	Ksr2	tss_body
cg42679772	cg42679772_BC21	1.51444e-05	0.00726586	-0.0935529	0.607766	0.431752	0.176014	0.685319	0.534837	0.150483	Kmt2d	0.871237	0.967286	5	117695088	Ksr2	tss_body
cg42680578	cg42680578_TC21	0.000194573	0.034798	-0.0661939	0.358536	0.263539	0.0949964	0.419738	0.311984	0.107754	WT	0.0893847	0.557871	5	117761645	Ksr2	tss_body
cg42691147	cg42691147_TC21	0.00012675	0.0276847	0.0675538	0.487488	0.334664	0.152825	0.372948	0.30881	0.064138	Kmt2d	0.101945	0.57398	5	118482639	NA	NA
cg42692963	cg42692963_TC21	9.36499e-05	0.0233743	0.0535691	0.775246	0.530294	0.244951	0.682237	0.537873	0.144364	Kmt2d	0.239054	0.710498	5	118618004	Med13l	tss_body
cg42718849	cg42718849_TC11	5.00404e-06	0.00350517	0.0939699	0.406282	0.292733	0.113549	0.290921	0.205325	0.0855955	Kmt2d	0.264807	0.720817	5	120587325	Tpcn1;Iqcd	tss_body;tss_body
cg42725308	cg42725308_TC11	1.45563e-05	0.00711124	0.0534171	0.834744	0.655204	0.17954	0.732209	0.615703	0.116506	Kmt2d	0.117571	0.593317	5	121109328	NA	NA
cg42726195	cg42726195_TC21	6.76427e-07	0.0011507	0.114216	0.437691	0.239097	0.198594	0.233551	0.180962	0.0525896	Kmt2d	0.0110513	0.391812	5	121185125	Ptpn11	tss_body
cg42728100	cg42728100_BC21	0.000110111	0.0256889	0.0565675	0.361231	0.283052	0.0781787	0.289811	0.23855	0.0512606	Kmt2d	0.0134058	0.405753	5	121341242	Gm15800	tss_body
cg42736566	cg42736566_BC21	2.50361e-05	0.0102951	0.060412	0.567024	0.402988	0.164036	0.444253	0.357127	0.0871256	Kmt2d	0.0687655	0.533756	5	121924830	Cux2	tss_body
cg42736579	cg42736579_BC21	3.29488e-06	0.00276955	0.0634829	0.474222	0.363276	0.110946	0.391815	0.310382	0.0814338	Kmt2d	0.0744892	0.533756	5	121925387	Cux2	tss_body
cg42736604	cg42736604_BC21	0.000194896	0.0348125	0.0635351	0.583688	0.321083	0.262605	0.45868	0.314197	0.144483	Kmt2d	0.516927	0.857551	5	121925879	Cux2	tss_body
cg42752378	cg42752378_BC21	4.59346e-09	4.3759e-05	0.109576	0.35137	0.184359	0.167011	0.157031	0.110104	0.0469269	Kmt2d	0.0516369	0.483038	5	122950860	Kdm2b;Gm33118	tss_body;tss_body
cg42752417	cg42752417_TC11	3.43712e-08	0.000163716	0.224201	0.471456	0.337126	0.134331	0.290067	0.120326	0.169741	WT	0.49606	0.851046	5	122951974	Kdm2b;Gm33118	tss_body;tss_body
cg42752418	cg42752418_TC11	7.41054e-08	0.000264733	0.0971932	0.298011	0.10577	0.192241	0.126275	0.0808931	0.0453814	Kmt2d	0.0082457	0.383491	5	122951983	Kdm2b;Gm33118	tss_body;tss_body
cg42752468	cg42752468_BC21	3.52283e-05	0.0127928	0.0775424	0.294882	0.113202	0.18168	0.156607	0.110246	0.0463616	Kmt2d	0.0183615	0.405753	5	122952577	Kdm2b	tss_body
cg42770761	cg42770761_TC21	3.01799e-06	0.00269535	0.0553076	0.70142	0.569388	0.132032	0.637299	0.519532	0.117767	Kmt2d	0.606114	0.885419	5	124164873	Pitpnm2	tss_body
cg42778218	cg42778218_BC11	3.37567e-05	0.0124487	-0.0854181	0.579182	0.426371	0.152811	0.636825	0.57478	0.0620448	Kmt2d	0.51864	0.857551	5	124725386	Dnah10	tss_body
cg42783622	cg42783622_BC21	1.8399e-05	0.00834093	0.0604189	0.768978	0.558519	0.210459	0.679493	0.521092	0.158401	Kmt2d	0.118782	0.593317	5	125069543	Ncor2	tss_body
cg42785092	cg42785092_BC21	8.54742e-05	0.0221114	0.0545175	0.22983	0.109498	0.120332	0.119304	0.0777539	0.0415502	Kmt2d	0.0132323	0.405753	5	125158783	Ncor2	tss_body
cg42789398	cg42789398_TC21	0.000245398	0.0389409	-0.0685394	0.501364	0.388122	0.113242	0.569917	0.463148	0.106769	Kmt2d	0.887937	0.969817	5	125434599	Dhx37	tss_1500
cg42816696	cg42816696_TC21	0.000148042	0.0300927	0.0637931	0.628176	0.460869	0.167307	0.554947	0.425778	0.129169	Kmt2d	0.192989	0.653354	5	128475678	NA	NA
cg42883402	cg42883402_TC21	3.08072e-07	0.000677263	0.115594	0.904731	0.802528	0.102203	0.782487	0.691321	0.0911659	Kmt2d	0.378959	0.790805	5	134946328	Cldn4	tss_body
cg42883435	cg42883435_BC21	0.000352019	0.0472762	0.111312	0.506273	0.335989	0.170284	0.392653	0.259435	0.133218	Kmt2d	0.163971	0.620143	5	134947059	Cldn4	tss_200
cg42899798	cg42899798_BC11	5.62665e-06	0.00378027	-0.08753	0.151101	0.0683868	0.0827145	0.239853	0.141794	0.0980585	WT	0.683392	0.909783	5	136102530	Rasa4	tss_body
cg42903806	cg42903806_BC21	0.0002623	0.0404331	0.0597648	0.646701	0.521914	0.124786	0.591839	0.440405	0.151434	WT	0.33457	0.76984	5	136427913	Cux1	tss_body
cg42904844	cg42904844_TC21	0.000195076	0.0348125	-0.0693629	0.285966	0.153835	0.132131	0.379967	0.204671	0.175296	WT	0.659908	0.908377	5	136564730	Cux1	tss_body
cg42908643	cg42908643_TC21	5.17179e-06	0.0035875	0.07351	0.669403	0.512212	0.157191	0.596228	0.486275	0.109953	Kmt2d	0.157133	0.612818	5	136862873	Col26a1	tss_body
cg42910258	cg42910258_BC21	0.000133627	0.0284064	0.0571839	0.690674	0.539825	0.150848	0.59079	0.47629	0.114499	Kmt2d	0.123155	0.593317	5	136966176	Fis1	tss_body
cg42919277	cg42919277_TC21	2.43638e-05	0.0101353	-0.0982094	0.297435	0.149285	0.14815	0.37554	0.259407	0.116133	Kmt2d	0.320877	0.764832	5	137599241	Mospd3	tss_body
cg42919278	cg42919278_BC21	1.73459e-05	0.00802152	-0.108604	0.552992	0.417431	0.135561	0.66025	0.552155	0.108095	Kmt2d	0.866014	0.966782	5	137599364	Mospd3	tss_body
cg42919491	cg42919491_BC21	0.000261191	0.0403578	0.0568381	0.814729	0.712001	0.102728	0.730229	0.66439	0.0658388	Kmt2d	0.873099	0.967286	5	137609077	Pcolce	tss_body
cg42938147	cg42938147_TC21	1.73921e-07	0.000464911	0.0952376	0.596151	0.526619	0.0695317	0.494787	0.42374	0.0710472	WT	0.42664	0.807335	5	139374715	3110082I17Rik	tss_body
cg42942942	cg42942942_BC11	8.61603e-07	0.00130978	0.0798843	0.44934	0.369531	0.0798086	0.368699	0.289309	0.0793897	Kmt2d	0.541024	0.866052	5	139686879	NA	NA
cg42946730	cg42946730_BC21	9.92271e-06	0.00548515	0.138343	0.584773	0.419433	0.16534	0.398101	0.303792	0.0943091	Kmt2d	0.0348504	0.423607	5	139931975	Elfn1	tss_body
cg42953391	cg42953391_BC21	3.78055e-05	0.0132468	0.101681	0.532578	0.365747	0.166831	0.364988	0.285617	0.0793711	Kmt2d	0.161396	0.617717	5	140517819	Gm38728;Chst12	tss_body;tss_body
cg42954506	cg42954506_TC21	0.000160771	0.0314059	0.0884941	0.613481	0.404553	0.208928	0.475398	0.330606	0.144791	Kmt2d	0.0568021	0.513008	5	140606136	Lfng	tss_1500
cg42957253	cg42957253_BC21	0.000228558	0.0374014	0.0800882	0.750758	0.604458	0.1463	0.64248	0.530371	0.112109	Kmt2d	0.606225	0.885419	5	140763706	Gna12	tss_body
cg42973225	cg42973225_BC21	5.09667e-07	0.000977573	0.0761487	0.790049	0.591327	0.198722	0.686584	0.55631	0.130273	Kmt2d	0.808783	0.947936	5	142425203	Foxk1	tss_body
cg42980630	cg42980630_TC21	1.07779e-05	0.00578992	-0.0777305	0.573204	0.433749	0.139455	0.625107	0.509632	0.115475	Kmt2d	0.392945	0.790805	5	142894515	Fbxl18;Gm38733	tss_body;tss_1500
cg42982381	cg42982381_TC21	0.000126391	0.0276847	0.103746	0.6686	0.52607	0.14253	0.534223	0.454817	0.0794062	Kmt2d	0.0316536	0.423607	5	143000743	Rnf216	tss_body
cg42982743	cg42982743_TC21	1.34272e-06	0.00167619	0.0645139	0.648671	0.51735	0.131321	0.57611	0.421827	0.154283	WT	0.578209	0.881369	5	143049956	Rnf216	tss_body
cg42989745	cg42989745_TC21	0.000176206	0.0328923	0.0704599	0.631257	0.472357	0.158901	0.491121	0.383537	0.107584	Kmt2d	0.412808	0.798516	5	143518709	Rac1	tss_body
cg43008018	cg43008018_TC21	0.000331482	0.0457213	0.0605534	0.559074	0.435152	0.123922	0.504571	0.385481	0.119091	Kmt2d	0.536075	0.865207	5	144936189	Smurf1	tss_body
cg43029664	cg43029664_BC21	5.07658e-06	0.00354729	-0.114524	0.509746	0.38634	0.123406	0.601414	0.491096	0.110318	Kmt2d	0.86823	0.966782	5	147078674	Polr1d	tss_body
cg43031706	cg43031706_BC11	2.29385e-08	0.000124205	0.139529	0.824059	0.718331	0.105728	0.680233	0.557828	0.122404	WT	0.664721	0.908377	5	147225545	NA	NA
cg43034123	cg43034123_TC11	0.000108069	0.0253702	0.0500849	0.941419	0.806781	0.134638	0.859852	0.777882	0.0819697	Kmt2d	0.261713	0.719812	5	147375095	Flt3	tss_body
cg43054574	cg43054574_TC11	0.000158413	0.0310708	0.0830814	0.704574	0.582856	0.121718	0.573364	0.504907	0.0684573	Kmt2d	0.182534	0.643134	5	148909194	Katnal1	tss_body
cg43061480	cg43061480_TC11	0.000310397	0.0440301	0.0522781	0.442711	0.337878	0.104833	0.362604	0.279362	0.0832422	Kmt2d	0.209475	0.671634	5	149412202	Medag	tss_body
cg43075706	cg43075706_TC21	1.04208e-06	0.00144736	0.0733917	0.2936	0.189995	0.103605	0.200775	0.119405	0.0813705	Kmt2d	0.438619	0.817426	5	150598601	NA	NA
cg43075718	cg43075718_TC21	4.50549e-09	4.3759e-05	0.113776	0.486133	0.338212	0.147921	0.347506	0.24259	0.104916	Kmt2d	0.783734	0.946263	5	150599456	NA	NA
cg43075719	cg43075719_BC21	8.44082e-11	3.12985e-06	0.161821	0.400451	0.239151	0.161299	0.236403	0.124244	0.112158	Kmt2d	0.128647	0.593317	5	150599536	NA	NA
cg43075745	cg43075745_TC11	9.73823e-07	0.00139155	0.107736	0.357164	0.232934	0.124229	0.257008	0.163443	0.0935647	Kmt2d	0.848115	0.956943	5	150601092	N4bp2l2	tss_body
cg43075749	cg43075749_TC21	9.88756e-09	7.06444e-05	0.0977456	0.33045	0.212024	0.118426	0.19166	0.12987	0.0617903	Kmt2d	0.0440354	0.45899	5	150601169	N4bp2l2	tss_body
cg43080371	cg43080371_TC21	5.92044e-05	0.0177939	0.0766226	0.486382	0.338323	0.148059	0.368887	0.260587	0.1083	Kmt2d	0.642913	0.905886	5	151108757	Stard13	tss_body
cg43119450	cg43119450_BC11	5.33242e-05	0.0166918	-0.0543271	0.1265	0.0500713	0.0764285	0.204314	0.102322	0.101992	WT	0.660835	0.908377	6	7555136	Tac1	tss_body
cg43120570	cg43120570_BC11	0.000291699	0.0425483	-0.0775039	0.682472	0.581615	0.100857	0.738385	0.648708	0.0896765	Kmt2d	0.682247	0.909783	6	7694899	NA	NA
cg43135505	cg43135505_BC21	2.83704e-07	0.000657418	-0.109734	0.492388	0.380092	0.112296	0.603575	0.455811	0.147763	WT	0.604494	0.885419	6	10106345	NA	NA
cg43154652	cg43154652_TC21	0.000120669	0.0269213	-0.0788163	0.60821	0.407965	0.200245	0.651323	0.525715	0.125609	Kmt2d	0.65008	0.907049	6	13839915	Gpr85	tss_body
cg43161251	cg43161251_TC21	0.000168648	0.0320615	0.0663002	0.654018	0.511059	0.142959	0.517418	0.413735	0.103683	Kmt2d	0.88077	0.969627	6	15184331	Foxp2	tss_body
cg43161252	cg43161252_TC21	9.46532e-05	0.0235321	0.062537	0.479184	0.267604	0.21158	0.338968	0.255992	0.0829758	Kmt2d	0.0476287	0.473033	6	15184365	Foxp2	tss_body
cg43176938	cg43176938_TC21	9.78277e-05	0.023896	-0.0538215	0.175857	0.113404	0.0624528	0.230569	0.168872	0.0616961	Kmt2d	0.896602	0.972246	6	17611538	NA	NA
cg43186689	cg43186689_TC21	1.7237e-06	0.00193944	-0.106413	0.588866	0.393055	0.195811	0.625472	0.527991	0.097481	Kmt2d	0.117192	0.593317	6	19164513	NA	NA
cg43238998	cg43238998_BC21	3.26732e-06	0.00275449	-0.145587	0.606242	0.384289	0.221953	0.702479	0.532601	0.169878	Kmt2d	0.800945	0.947936	6	28396565	Zfp800	tss_body
cg43253485	cg43253485_BC11	0.000239318	0.0384025	-0.0579156	0.153873	0.0696445	0.0842283	0.214163	0.139019	0.0751445	Kmt2d	0.322076	0.765229	6	29719012	NA	NA
cg43263827	cg43263827_BC21	8.05157e-07	0.00126432	0.0738379	0.774697	0.550113	0.224583	0.686795	0.512044	0.174751	Kmt2d	0.751454	0.941455	6	30675322	Cep41;Gm13782	tss_body;tss_body
cg43269472	cg43269472_BC21	0.000150089	0.0302765	0.0565189	0.633782	0.520251	0.113531	0.578873	0.472881	0.105991	Kmt2d	0.294343	0.740854	6	31219004	Lncpint;2210408F21Rik	tss_1500;tss_1500
cg43296311	cg43296311_BC21	4.91647e-06	0.00348656	-0.120815	0.369671	0.253321	0.11635	0.49448	0.373068	0.121413	WT	0.653926	0.908377	6	34477085	Bpgm	tss_body
cg43315984	cg43315984_TC21	3.20018e-05	0.011971	-0.0764674	0.297915	0.223688	0.0742265	0.369181	0.292595	0.0765863	WT	0.26016	0.719812	6	37151868	Dgki	tss_body
cg43355755	cg43355755_TC21	0.00028038	0.0418151	-0.0790055	0.249501	0.133016	0.116485	0.311757	0.223898	0.0878586	Kmt2d	0.605085	0.885419	6	42215264	Tas2r144	tss_200
cg43361320	cg43361320_BC21	2.11721e-05	0.00916416	-0.087439	0.553174	0.386305	0.166869	0.62862	0.479325	0.149295	Kmt2d	0.733923	0.933064	6	43094922	NA	NA
cg43388975	cg43388975_TC21	6.65036e-07	0.00114247	0.130902	0.669786	0.513774	0.156012	0.484864	0.397606	0.0872579	Kmt2d	0.174339	0.632391	6	48529505	Zfp862-ps	tss_body
cg43390837	cg43390837_BC21	1.2817e-05	0.00649464	0.0564302	0.176998	0.115124	0.061874	0.116322	0.0635181	0.0528044	Kmt2d	0.257375	0.718338	6	48684588	Gimap4	tss_body
cg43391296	cg43391296_BC21	4.72262e-06	0.00339081	0.0789839	0.854612	0.69941	0.155202	0.711256	0.614525	0.0967312	Kmt2d	0.371918	0.789771	6	48742958	Gimap1	tss_body
cg43402206	cg43402206_TC21	0.000271276	0.0411934	0.0738916	0.36432	0.188576	0.175743	0.188393	0.108378	0.0800154	Kmt2d	0.107675	0.58239	6	50009141	NA	NA
cg43417550	cg43417550_BC21	0.000135887	0.0287031	-0.0537175	0.410816	0.204242	0.206574	0.404885	0.285421	0.119464	Kmt2d	0.228493	0.6946	6	51466780	Hnrnpa2b1	tss_body
cg43446333	cg43446333_TC21	0.00027117	0.0411934	0.0541777	0.699432	0.455143	0.244289	0.581299	0.460541	0.120758	Kmt2d	0.0321487	0.423607	6	54151979	Chn2;9530036M11Rik	tss_body;tss_1500
cg43460503	cg43460503_TC11	0.000104169	0.024788	-0.0868076	0.711299	0.574473	0.136826	0.787	0.680643	0.106357	Kmt2d	0.174813	0.632391	6	55482754	Adcyap1r1	tss_body
cg43468657	cg43468657_TC21	6.49868e-06	0.00415495	-0.0646837	0.264147	0.171956	0.0921912	0.339465	0.248918	0.0905471	Kmt2d	0.120822	0.593317	6	56795958	Kbtbd2	tss_body
cg43472950	cg43472950_TC11	0.000114931	0.0263373	-0.119241	0.681865	0.489219	0.192646	0.781327	0.675948	0.10538	Kmt2d	0.368057	0.788051	6	57534096	Ppm1k	tss_body
cg43503548	cg43503548_TC21	0.00018406	0.0337954	-0.091	0.453945	0.292599	0.161346	0.507664	0.372652	0.135012	Kmt2d	0.700738	0.917133	6	63920627	Grid2	tss_body
cg43518774	cg43518774_BC11	6.86577e-05	0.0194852	-0.149736	0.323209	0.131719	0.191489	0.462842	0.315867	0.146975	Kmt2d	0.855382	0.960929	6	66538172	Mad2l1	tss_body
cg43541320	cg43541320_BC21	3.18434e-06	0.00273537	0.0825632	0.801994	0.705802	0.0961921	0.72664	0.617085	0.109555	WT	0.667787	0.908377	6	70812795	Gm30331	tss_body
cg43545762	cg43545762_BC21	0.000352969	0.0473371	-0.0644398	0.696321	0.541485	0.154835	0.728322	0.609895	0.118427	Kmt2d	0.359084	0.785465	6	71241455	Smyd1	tss_body
cg43551618	cg43551618_TC21	4.0384e-05	0.0137397	0.0704697	0.418751	0.312121	0.10663	0.330116	0.261851	0.0682643	Kmt2d	0.00508717	0.383491	6	71871478	Immt	tss_body
cg43585564	cg43585564_BC21	0.000286951	0.0423377	-0.0893947	0.525515	0.355617	0.169898	0.587197	0.405796	0.181401	WT	0.719865	0.926464	6	77249579	Ctnna2;Lrrtm1	tss_body;tss_body
cg43589091	cg43589091_TC21	8.76198e-06	0.00511909	-0.0805609	0.350211	0.166397	0.183814	0.385753	0.26045	0.125303	Kmt2d	0.641872	0.905886	6	77942520	Ctnna2	tss_body
cg43619825	cg43619825_BC21	0.000216845	0.0367457	0.0545974	0.419697	0.287619	0.132078	0.339002	0.263122	0.0758801	Kmt2d	0.477711	0.841255	6	83135719	Rtkn	tss_body
cg43619826	cg43619826_TC21	6.87252e-05	0.0194852	0.0503313	0.400503	0.313794	0.0867089	0.341536	0.273078	0.0684577	Kmt2d	0.871606	0.967286	6	83135741	Rtkn	tss_body
cg43620705	cg43620705_BC21	5.00076e-06	0.00350517	0.0657136	0.673699	0.534072	0.139627	0.556421	0.46856	0.0878609	Kmt2d	0.458985	0.830068	6	83186246	Dctn1	tss_body
cg43620707	cg43620707_BC21	2.13934e-05	0.00916648	0.0534062	0.770221	0.639327	0.130894	0.672289	0.599717	0.0725723	Kmt2d	0.867931	0.966782	6	83186310	Dctn1	tss_body
cg43620710	cg43620710_TC21	1.13808e-05	0.00603574	0.0617224	0.543646	0.421398	0.122248	0.446966	0.371306	0.0756595	Kmt2d	0.0466138	0.470216	6	83186432	Dctn1	tss_body
cg43651441	cg43651441_BC11	1.63211e-07	0.000458152	-0.109444	0.573178	0.456201	0.116978	0.650441	0.598634	0.0518069	Kmt2d	0.0257586	0.405753	6	86372711	Snrpg	tss_body
cg43659556	cg43659556_TC21	0.000229501	0.0374796	0.0798444	0.606139	0.483447	0.122691	0.497617	0.44284	0.0547764	Kmt2d	0.00160625	0.317915	6	87127219	Gm40382	tss_body
cg43672120	cg43672120_TC21	0.000130089	0.0280287	0.051075	0.495688	0.34109	0.154597	0.398373	0.319025	0.0793477	Kmt2d	0.395706	0.790805	6	88206791	Gata2	tss_body
cg43673886	cg43673886_TC21	0.0001708	0.0322677	0.0545476	0.816747	0.640758	0.175988	0.729241	0.631304	0.0979366	Kmt2d	0.08099	0.533756	6	88436393	Eefsec	tss_body
cg43683931	cg43683931_BC11	3.02477e-05	0.011539	0.073438	0.751879	0.650374	0.101505	0.628741	0.540748	0.0879928	Kmt2d	0.474427	0.841255	6	89345154	Plxna1	tss_body
cg43694177	cg43694177_TC11	6.91251e-09	5.33928e-05	-0.0507642	0.0598221	0.0331861	0.0266361	0.129915	0.0797531	0.0501619	WT	0.115608	0.593317	6	90737184	Iqsec1	tss_body
cg43748135	cg43748135_BC21	4.56663e-05	0.014984	0.0784642	0.615691	0.399985	0.215707	0.494016	0.388662	0.105354	Kmt2d	0.0870435	0.550128	6	97354165	Frmd4b	tss_body
cg43790449	cg43790449_BC21	0.000125428	0.0275728	-0.0689698	0.724457	0.627361	0.0970962	0.778454	0.712294	0.0661593	Kmt2d	0.129498	0.593317	6	101796284	Gm9871	tss_body
cg43793727	cg43793727_TC21	0.00028021	0.0418151	-0.0696883	0.516855	0.350753	0.166101	0.57744	0.407269	0.170171	WT	0.989099	0.994821	6	102465795	Cntn3	tss_body
cg43856185	cg43856185_BC11	4.62435e-07	0.000917776	-0.0909675	0.376317	0.2825	0.0938173	0.478725	0.384872	0.0938537	WT	0.565249	0.876191	6	113469807	Il17re	tss_body
cg43856207	cg43856207_TC21	0.000345576	0.046883	-0.0613451	0.494676	0.393585	0.101092	0.555029	0.477748	0.0772807	Kmt2d	0.923569	0.973309	6	113470227	Il17re;Il17rc	tss_body;tss_1500
cg43858805	cg43858805_BC21	0.000318441	0.0446451	0.0530183	0.298153	0.223112	0.0750408	0.232989	0.173011	0.059978	Kmt2d	0.265045	0.720817	6	113661020	Irak2	tss_body
cg43880552	cg43880552_TC21	4.61291e-05	0.0150838	-0.0776904	0.478504	0.363049	0.115454	0.546314	0.432913	0.113401	Kmt2d	0.809832	0.947936	6	115807166	Rpl32	tss_body
cg43882773	cg43882773_BC11	3.93668e-05	0.0135387	0.0906826	0.772012	0.628416	0.143596	0.658675	0.547877	0.110799	Kmt2d	0.331425	0.769835	6	115986258	Plxnd1	tss_body
cg43893216	cg43893216_BC11	0.000127077	0.0277021	-0.0608177	0.501402	0.448023	0.0533786	0.566781	0.499796	0.066985	WT	0.680776	0.909783	6	117249415	NA	NA
cg43947298	cg43947298_TC21	2.42835e-05	0.0101353	-0.0922446	0.302076	0.197612	0.104464	0.386572	0.257068	0.129505	WT	0.500711	0.851046	6	122633601	NA	NA
cg43947586	cg43947586_BC21	6.49037e-05	0.0187552	0.0701561	0.835231	0.639454	0.195777	0.741251	0.573182	0.168069	Kmt2d	0.0896641	0.557871	6	122663377	NA	NA
cg43951156	cg43951156_TC11	2.44871e-05	0.010157	0.0515806	0.832104	0.750982	0.0811216	0.818652	0.683732	0.13492	WT	0.175808	0.632391	6	122986498	NA	NA
cg43951175	cg43951175_BC11	0.000185133	0.0338855	-0.11767	0.545966	0.400781	0.145186	0.645264	0.497184	0.14808	WT	0.59635	0.885419	6	122990404	Clec4a4	tss_body
cg43957074	cg43957074_BC11	2.90466e-07	0.000658829	-0.136904	0.485183	0.316387	0.168795	0.605485	0.483176	0.122309	Kmt2d	0.802478	0.947936	6	124320408	Cd163	tss_body
cg43957480	cg43957480_BC21	0.000214769	0.0366245	0.0578231	0.719252	0.551417	0.167834	0.622009	0.547413	0.0745964	Kmt2d	0.00707991	0.383491	6	124377486	NA	NA
cg43961342	cg43961342_TC21	9.3338e-07	0.00135407	-0.0846051	0.192991	0.133438	0.0595533	0.306912	0.203241	0.103671	WT	0.128141	0.593317	6	124713247	Phb2;Emg1	tss_body;tss_1500
cg43973199	cg43973199_TC21	1.97781e-07	0.000518568	0.0759073	0.766894	0.656835	0.110059	0.702662	0.594279	0.108382	Kmt2d	0.596607	0.885419	6	125468405	Cd9	tss_body
cg43991571	cg43991571_TC21	0.000127528	0.0277621	0.050684	0.731797	0.498341	0.233456	0.641592	0.512572	0.12902	Kmt2d	0.216827	0.680392	6	127325724	NA	NA
cg43993087	cg43993087_TC21	0.000270099	0.0411909	0.0626637	0.797793	0.650928	0.146865	0.721498	0.57942	0.142077	Kmt2d	0.812397	0.947936	6	127462954	Parp11	tss_body
cg44001046	cg44001046_BC21	3.64902e-05	0.0130722	0.0674722	0.758857	0.57108	0.187777	0.640009	0.548952	0.0910578	Kmt2d	0.419814	0.801574	6	128133903	Tspan9	tss_body
cg44008873	cg44008873_TC11	0.000198093	0.0350412	-0.0799584	0.398261	0.296344	0.101917	0.522536	0.399739	0.122797	WT	0.21389	0.675602	6	128840081	NA	NA
cg44016727	cg44016727_TC21	6.52122e-05	0.0188063	-0.109415	0.625832	0.458141	0.167691	0.727643	0.586948	0.140695	Kmt2d	0.920407	0.972751	6	130337548	Klra3	tss_body
cg44021219	cg44021219_BC21	0.000223865	0.0370676	-0.0886494	0.499886	0.334679	0.165207	0.547596	0.436833	0.110763	Kmt2d	0.339292	0.773118	6	131292362	Magohb	tss_body
cg44044720	cg44044720_TC11	7.68204e-05	0.020969	-0.154336	0.473028	0.300514	0.172514	0.619691	0.486518	0.133173	Kmt2d	0.173005	0.632391	6	134930569	Lockd	tss_body
cg44049879	cg44049879_TC21	4.15285e-05	0.0139794	0.0782481	0.687136	0.542326	0.144811	0.605044	0.478778	0.126266	Kmt2d	0.0771328	0.533756	6	135363336	Emp1	tss_body
cg44087493	cg44087493_BC21	0.000217363	0.0367491	-0.0508402	0.71467	0.605607	0.109064	0.750962	0.630939	0.120023	WT	0.398123	0.790805	6	139494900	Rergl	tss_body
cg44125962	cg44125962_BC11	7.60613e-06	0.00460543	-0.0897493	0.744566	0.62256	0.122006	0.834874	0.737726	0.0971483	Kmt2d	0.660425	0.908377	6	143691095	NA	NA
cg44126031	cg44126031_TC11	3.88265e-07	0.000821946	-0.110041	0.44479	0.331485	0.113305	0.541361	0.46374	0.0776207	Kmt2d	0.12335	0.593317	6	143698015	NA	NA
cg44162604	cg44162604_TC11	0.000199617	0.0351936	-0.0942972	0.443466	0.333494	0.109972	0.522238	0.408818	0.11342	WT	0.607839	0.885419	6	147092664	Klhl42	tss_body
cg44191984	cg44191984_TC11	4.0628e-05	0.0137898	0.0543892	0.450275	0.336075	0.1142	0.394577	0.244607	0.14997	WT	0.907347	0.972751	7	4527016	Dnaaf3	tss_body
cg44191986	cg44191986_TC21	5.84212e-05	0.0176867	0.0680028	0.556811	0.402432	0.154379	0.484994	0.375457	0.109536	Kmt2d	0.457711	0.830068	7	4527080	Dnaaf3	tss_body
cg44191993	cg44191993_TC21	0.000328345	0.0455304	0.0619354	0.724733	0.596191	0.128542	0.713917	0.570585	0.143333	WT	0.919417	0.972751	7	4527375	Dnaaf3	tss_body
cg44192014	cg44192014_TC21	3.37125e-05	0.0124487	0.0584603	0.734627	0.593993	0.140633	0.680102	0.535783	0.144319	WT	0.66566	0.908377	7	4527996	Dnaaf3	tss_body
cg44283218	cg44283218_TC21	0.00032915	0.0455977	-0.083229	0.209423	0.122452	0.0869709	0.33195	0.216978	0.114973	WT	0.365853	0.787835	7	19025412	Sympk	tss_body
cg44297863	cg44297863_BC21	0.000118711	0.0267109	-0.0660643	0.757385	0.627478	0.129908	0.807794	0.721717	0.0860768	Kmt2d	0.329691	0.769835	7	19857843	Gm19345;Ceacam16	tss_body;tss_body
cg44314616	cg44314616_TC21	7.97944e-05	0.0214127	-0.0529539	0.822251	0.751574	0.0706771	0.865644	0.821877	0.0437666	Kmt2d	0.260478	0.719812	7	24236944	Zfp109	tss_body
cg44316551	cg44316551_TC21	7.80635e-05	0.0211468	0.0695646	0.559622	0.484889	0.0747334	0.502517	0.404027	0.0984903	WT	0.775566	0.945942	7	24377383	Kcnn4	tss_body
cg44323633	cg44323633_TC11	8.30928e-05	0.021907	-0.0584108	0.73212	0.654269	0.0778514	0.799845	0.716665	0.0831796	WT	0.748064	0.938897	7	24869818	Dmrtc2;Lypd4	tss_1500;tss_200
cg44323635	cg44323635_TC21	8.39118e-05	0.0220011	-0.053401	0.643731	0.504892	0.13884	0.647406	0.570393	0.0770138	Kmt2d	0.085223	0.549482	7	24869840	Dmrtc2;Lypd4	tss_1500;tss_200
cg44335683	cg44335683_TC21	0.000230112	0.037515	-0.069876	0.276937	0.174021	0.102915	0.36287	0.248733	0.114137	WT	0.768124	0.944066	7	25661347	Exosc5	tss_body
cg44348948	cg44348948_TC11	0.000294449	0.0428031	0.0629804	0.577077	0.494991	0.0820862	0.494782	0.425005	0.0697761	Kmt2d	0.37029	0.789458	7	27322105	Ltbp4	tss_body
cg44348957	cg44348957_TC21	0.00014157	0.0293823	0.0594109	0.659297	0.593393	0.0659039	0.620853	0.507111	0.113741	WT	0.887	0.969817	7	27322373	Ltbp4	tss_body
cg44348958	cg44348958_BC21	0.00015239	0.03046	0.0516039	0.718902	0.632889	0.0860129	0.637305	0.582891	0.0544145	Kmt2d	0.149433	0.608227	7	27322394	Ltbp4	tss_body
cg44361548	cg44361548_BC21	2.26183e-05	0.00954816	-0.0548156	0.324385	0.202608	0.121777	0.399417	0.267921	0.131496	WT	0.904782	0.972751	7	28268546	Eid2	tss_body
cg44361559	cg44361559_BC21	0.00023259	0.0377218	-0.099189	0.40995	0.313895	0.0960551	0.581202	0.360795	0.220406	WT	0.936432	0.976748	7	28268838	Eid2	tss_body
cg44376501	cg44376501_BC11	1.41877e-08	8.89283e-05	0.096708	0.781953	0.716445	0.0655075	0.717077	0.624177	0.0928994	WT	0.263029	0.720817	7	29225224	Kcnk6	tss_body
cg44386100	cg44386100_TC21	4.08634e-06	0.00319956	-0.111048	0.427308	0.320232	0.107077	0.543514	0.4525	0.0910136	Kmt2d	0.289515	0.739083	7	29984930	Zfp568;Gm31735	tss_body;tss_1500
cg44389638	cg44389638_BC21	1.78715e-05	0.00815817	-0.068747	0.175891	0.111804	0.0640863	0.249946	0.184961	0.0649849	WT	0.897249	0.972246	7	30232907	Tbcb;Polr2i	tss_1500;tss_body
cg44390871	cg44390871_BC21	3.88438e-06	0.00309226	0.0659199	0.56179	0.432593	0.129198	0.508883	0.366166	0.142717	WT	0.630551	0.901358	7	30314983	Syne4	tss_body
cg44399768	cg44399768_TC21	0.000280193	0.0418151	-0.0738145	0.583101	0.435493	0.147608	0.638355	0.515099	0.123256	Kmt2d	0.644818	0.905886	7	30944550	Hamp	tss_1500
cg44401314	cg44401314_TC21	9.29608e-07	0.00135407	0.0904159	0.698564	0.521066	0.177498	0.558154	0.457613	0.100541	Kmt2d	0.211687	0.672968	7	31055559	Gm38984;Fxyd1	tss_body;tss_body
cg44423418	cg44423418_TC11	1.40311e-05	0.00691372	-0.11641	0.203884	0.108464	0.0954205	0.345977	0.177325	0.168653	WT	0.401962	0.794483	7	34675777	Chst8	tss_body
cg44429772	cg44429772_BC21	0.000148014	0.0300927	-0.0542021	0.218426	0.112036	0.10639	0.281842	0.189188	0.0926534	Kmt2d	0.519143	0.857551	7	35186710	Slc7a10	tss_body
cg44444567	cg44444567_TC21	0.000126796	0.0276847	-0.0623477	0.614328	0.371103	0.243226	0.582859	0.421977	0.160881	Kmt2d	0.458749	0.830068	7	36430156	NA	NA
cg44454166	cg44454166_TC21	1.51848e-05	0.00726913	0.061642	0.622484	0.528806	0.0936786	0.554153	0.459382	0.0947708	WT	0.447695	0.825727	7	37343250	Zfp536	tss_body
cg44492846	cg44492846_BC21	8.0216e-06	0.00479633	-0.0982587	0.380346	0.227778	0.152569	0.442591	0.325265	0.117326	Kmt2d	0.647508	0.906909	7	43464960	Vsig10l;Gm39000	tss_body;tss_1500
cg44508677	cg44508677_TC21	3.11535e-06	0.00273537	-0.0850468	0.5482	0.41757	0.130631	0.612877	0.49685	0.116026	Kmt2d	0.495141	0.851046	7	44818664	Nup62;Gm21948	tss_body;tss_body
cg44510167	cg44510167_TC21	1.05034e-05	0.00567444	-0.0554084	0.167736	0.10237	0.0653656	0.223996	0.147887	0.0761082	WT	0.825813	0.947936	7	44891832	Med25	tss_body
cg44514413	cg44514413_BC21	0.000372799	0.0486718	0.0667093	0.233766	0.0990375	0.134729	0.118217	0.063737	0.0544796	Kmt2d	0.0193535	0.405753	7	45121535	Mir150	tss_1500
cg44514595	cg44514595_TC21	1.95755e-05	0.00864895	-0.0842233	0.194862	0.090696	0.104166	0.254827	0.1655	0.0893267	Kmt2d	0.791952	0.947302	7	45127628	Rpl13a;Snord35a;Snord34;Snord33;Mir5121;Snord32a	tss_body;tss_1500;tss_1500;tss_1500;tss_1500;tss_200
cg44521545	cg44521545_BC21	1.78148e-05	0.0081461	0.0523274	0.607271	0.488911	0.11836	0.549478	0.468429	0.0810493	Kmt2d	0.289815	0.739083	7	45515796	Tulp2	tss_body
cg44522955	cg44522955_TC21	8.12916e-05	0.0216284	-0.0732615	0.433421	0.319925	0.113496	0.508012	0.397633	0.110379	Kmt2d	0.959108	0.986736	7	45615598	Fgf21	tss_body
cg44523061	cg44523061_BC21	1.8416e-05	0.00834093	-0.0531402	0.224542	0.148313	0.0762288	0.304422	0.21326	0.0911628	WT	0.652022	0.908377	7	45621718	Izumo1	tss_1500
cg44525543	cg44525543_TC21	0.000373993	0.0487491	-0.0501661	0.181799	0.0930327	0.0887659	0.216561	0.156029	0.0605324	Kmt2d	0.390527	0.790805	7	45742518	Sult2b1;Gm31597	tss_body;tss_body
cg44526277	cg44526277_BC21	5.44267e-06	0.00372098	0.0973926	0.748135	0.612565	0.13557	0.706125	0.529638	0.176487	WT	0.567114	0.876191	7	45792324	Lmtk3	tss_body
cg44554292	cg44554292_BC11	0.000280601	0.0418151	-0.0865231	0.39984	0.302737	0.0971029	0.492808	0.390796	0.102012	WT	0.621927	0.895105	7	48966210	Nav2	tss_body
cg44558266	cg44558266_TC21	1.22754e-08	8.31146e-05	0.110779	0.474282	0.350241	0.124041	0.352325	0.244239	0.108086	Kmt2d	0.546586	0.867915	7	49342968	Nav2	tss_body
cg44603128	cg44603128_TC21	0.00017289	0.0324854	-0.0515343	0.631071	0.521639	0.109432	0.657126	0.568961	0.0881652	Kmt2d	0.361882	0.786062	7	57508815	Gabra5	tss_body
cg44668644	cg44668644_BC21	5.69495e-06	0.00379567	-0.086054	0.212661	0.126938	0.0857228	0.293662	0.213181	0.0804812	Kmt2d	0.526162	0.861832	7	67222199	1700112J16Rik;Lysmd4	tss_body;tss_1500
cg44712176	cg44712176_BC21	7.19212e-06	0.00442983	-0.0563872	0.338942	0.214855	0.124087	0.368039	0.272201	0.0958381	Kmt2d	0.81285	0.947936	7	72668584	NA	NA
cg44735532	cg44735532_TC21	0.000348473	0.04711	0.0727332	0.428548	0.290873	0.137675	0.325642	0.249293	0.0763488	Kmt2d	0.0810018	0.533756	7	75610727	Akap13	tss_body
cg44735762	cg44735762_TC11	3.69135e-05	0.013112	0.0589096	0.387045	0.185632	0.201413	0.320583	0.212023	0.10856	Kmt2d	0.437206	0.815743	7	75642394	Akap13	tss_body
cg44771835	cg44771835_BC21	0.000259328	0.0402136	0.0719664	0.610239	0.425484	0.184755	0.483943	0.379727	0.104216	Kmt2d	0.0651486	0.533756	7	80208183	Sema4b	tss_body
cg44771838	cg44771838_TC11	9.50726e-07	0.00137227	0.0811488	0.686959	0.570658	0.1163	0.58973	0.518759	0.0709705	Kmt2d	0.342318	0.773118	7	80208253	Sema4b	tss_body
cg44780871	cg44780871_BC21	0.000161936	0.0314482	0.0807486	0.836857	0.742462	0.0943947	0.745315	0.609869	0.135446	WT	0.188251	0.647341	7	80875972	Zscan2	tss_body
cg44781046	cg44781046_TC21	8.28506e-07	0.00129388	0.0653541	0.749507	0.631621	0.117887	0.653891	0.568565	0.0853268	Kmt2d	0.160444	0.616705	7	80889254	NA	NA
cg44782802	cg44782802_BC11	5.48068e-08	0.000214565	0.0927	0.875455	0.813625	0.0618301	0.782528	0.706715	0.0758131	WT	0.491662	0.850313	7	81057462	Alpk3	tss_200
cg44782828	cg44782828_BC21	3.31317e-06	0.00277675	0.0947967	0.845341	0.645602	0.199739	0.687153	0.565113	0.12204	Kmt2d	0.0370232	0.428986	7	81057779	Alpk3	tss_body
cg44791292	cg44791292_TC21	5.59729e-07	0.0010405	-0.108524	0.309015	0.225163	0.0838517	0.430938	0.331648	0.0992906	WT	0.420601	0.801574	7	81827960	Btbd1	tss_body
cg44821842	cg44821842_BC21	9.02593e-12	8.59843e-07	-0.179958	0.585132	0.416948	0.168184	0.723061	0.61328	0.109781	Kmt2d	0.278598	0.73149	7	86321250	Olfr308	tss_body
cg44821843	cg44821843_BC21	1.09834e-10	3.33065e-06	-0.174428	0.398822	0.282409	0.116413	0.549282	0.453482	0.0958004	Kmt2d	0.954343	0.984394	7	86321413	Olfr308	tss_body
cg44849105	cg44849105_TC21	6.3248e-05	0.018654	-0.0570515	0.213455	0.160891	0.0525644	0.294461	0.203135	0.0913252	WT	0.212255	0.672968	7	91430579	Dlg2	tss_body
cg44850497	cg44850497_TC11	1.52985e-08	9.30248e-05	-0.111352	0.588105	0.526513	0.0615921	0.694956	0.61942	0.0755359	WT	0.945358	0.979224	7	91711700	Dlg2	tss_body
cg44860350	cg44860350_TC21	0.0002613	0.0403578	-0.0827169	0.612762	0.479712	0.13305	0.70645	0.554748	0.151702	WT	0.137943	0.601252	7	93362280	NA	NA
cg44864837	cg44864837_BC21	0.000217291	0.0367491	-0.0821966	0.319119	0.215615	0.103504	0.370842	0.278899	0.0919429	Kmt2d	0.790905	0.947302	7	94536158	Gm32647	tss_body
cg44882783	cg44882783_TC21	0.000101359	0.0243425	-0.0685477	0.27884	0.166887	0.111953	0.325312	0.260095	0.0652168	Kmt2d	0.340598	0.773118	7	97361605	NA	NA
cg44883728	cg44883728_TC21	9.32725e-05	0.0233521	0.0694033	0.336747	0.244053	0.0926938	0.306103	0.183366	0.122736	WT	0.371896	0.789771	7	97452079	Kctd14	tss_body
cg44883729	cg44883729_TC11	1.45364e-05	0.00711124	0.0926693	0.460183	0.384804	0.075379	0.419538	0.269606	0.149932	WT	0.221885	0.689574	7	97452096	Kctd14	tss_body
cg44883730	cg44883730_BC11	6.42461e-05	0.0187232	0.0924882	0.505892	0.406594	0.0992983	0.416977	0.278564	0.138412	WT	0.377393	0.790805	7	97452137	Kctd14	tss_body
cg44888691	cg44888691_TC21	0.000293793	0.0427298	-0.0601622	0.401382	0.256806	0.144576	0.427564	0.304388	0.123176	Kmt2d	0.879862	0.969607	7	98052226	Myo7a	tss_body
cg44889532	cg44889532_BC11	0.00032964	0.0456375	-0.0948085	0.559374	0.369746	0.189628	0.616228	0.56001	0.0562175	Kmt2d	0.0424431	0.453062	7	98111350	Myo7a	tss_body
cg44889538	cg44889538_TC21	0.000237127	0.0382442	-0.0706509	0.265767	0.171857	0.0939102	0.326095	0.262836	0.0632594	Kmt2d	0.0760965	0.533756	7	98111428	Myo7a	tss_body
cg44895479	cg44895479_BC21	0.000285483	0.0422519	-0.0795776	0.392415	0.251865	0.14055	0.430706	0.346523	0.0841823	Kmt2d	0.0569752	0.513008	7	98705123	Prkrir	tss_body
cg44916209	cg44916209_TC21	0.000320554	0.0447539	-0.0785995	0.705185	0.542937	0.162248	0.769115	0.698732	0.0703822	Kmt2d	0.498438	0.851046	7	100514893	Dnajb13	tss_1500
cg44921009	cg44921009_BC21	0.000182478	0.0336377	-0.0516903	0.283366	0.155195	0.128171	0.287316	0.205491	0.0818245	Kmt2d	0.200645	0.662275	7	100974663	P2ry6	tss_body
cg44925940	cg44925940_TC21	0.000225758	0.03723	0.0765673	0.636414	0.503178	0.133235	0.544769	0.459566	0.0852025	Kmt2d	0.0106552	0.391812	7	101483406	Pde2a	tss_body
cg44926252	cg44926252_BC21	0.000111077	0.0257459	-0.0826222	0.529867	0.399687	0.13018	0.577396	0.473334	0.104062	Kmt2d	0.894209	0.972246	7	101505063	Pde2a	tss_body
cg44953140	cg44953140_BC21	0.000207436	0.0359076	-0.058727	0.3286	0.229209	0.0993911	0.382718	0.294953	0.0877649	Kmt2d	0.696017	0.917133	7	105675929	Dnhd1	tss_body
cg44954486	cg44954486_TC11	3.6696e-05	0.0130722	-0.0626278	0.336409	0.258825	0.0775843	0.398701	0.311545	0.0871563	WT	0.373183	0.790805	7	105786917	Dchs1	tss_body
cg44973164	cg44973164_BC21	6.66856e-06	0.0042164	0.0637985	0.820628	0.662209	0.158419	0.742398	0.591564	0.150834	Kmt2d	0.60375	0.885419	7	109290416	Stk33	tss_body
cg44975319	cg44975319_TC21	0.000383708	0.0496858	0.0668043	0.790381	0.692723	0.0976587	0.728209	0.5888	0.139409	WT	0.799572	0.947936	7	109562021	St5	tss_body
cg44975329	cg44975329_TC21	0.000227304	0.037317	0.0654761	0.634932	0.491789	0.143143	0.530622	0.42403	0.106592	Kmt2d	0.123511	0.593317	7	109562893	St5	tss_body
cg44978044	cg44978044_BC21	3.2955e-05	0.0122474	-0.0631416	0.468285	0.314794	0.153491	0.514477	0.375679	0.138798	Kmt2d	0.917264	0.972751	7	109859672	Scube2	tss_body
cg44980707	cg44980707_TC21	0.000163738	0.0314482	-0.107454	0.419095	0.274412	0.144684	0.538311	0.372981	0.16533	WT	0.959584	0.986736	7	110124504	Wee1	tss_body
cg45045599	cg45045599_TC21	0.00011082	0.0257459	-0.0589981	0.268161	0.188127	0.0800332	0.326567	0.251363	0.0752039	Kmt2d	0.205696	0.668514	7	118114992	Rps15a	tss_body
cg45046753	cg45046753_TC21	0.000345509	0.046883	0.0938737	0.602974	0.399124	0.203851	0.446586	0.318367	0.128219	Kmt2d	0.413423	0.798516	7	118254350	NA	NA
cg45050495	cg45050495_TC21	8.46214e-07	0.00130724	0.0686227	0.287588	0.212752	0.0748354	0.191136	0.142059	0.0490767	Kmt2d	0.0764072	0.533756	7	118600261	Tmc5	tss_body
cg45086503	cg45086503_BC21	0.000206523	0.035817	-0.0592819	0.702151	0.567283	0.134868	0.753558	0.639926	0.113632	Kmt2d	0.876006	0.967286	7	122597033	Prkcb	tss_body
cg45110849	cg45110849_BC21	0.000170941	0.0322677	-0.0821886	0.676709	0.475744	0.200965	0.71381	0.568689	0.145121	Kmt2d	0.728174	0.930848	7	125706401	Gtf3c1;D430042O09Rik	tss_body;tss_1500
cg45110850	cg45110850_TC21	1.49194e-05	0.00724026	-0.0789615	0.617694	0.41711	0.200584	0.663958	0.516689	0.147269	Kmt2d	0.429578	0.808237	7	125706453	Gtf3c1;D430042O09Rik	tss_body;tss_1500
cg45115375	cg45115375_TC21	1.90789e-05	0.00854515	0.0795186	0.678188	0.558163	0.120025	0.58152	0.472457	0.109063	Kmt2d	0.925747	0.973309	7	126179632	Xpo6	tss_body
cg45120722	cg45120722_BC21	2.08351e-08	0.0001193	-0.098228	0.163762	0.110589	0.0531726	0.268371	0.168944	0.0994263	WT	0.361793	0.786062	7	126583139	Cln3	tss_body
cg45120725	cg45120725_BC21	1.04712e-06	0.00144736	-0.0927828	0.337708	0.213912	0.123796	0.357553	0.295166	0.0623878	Kmt2d	0.43492	0.814367	7	126583174	Cln3	tss_body
cg45124570	cg45124570_BC21	0.000215875	0.0367344	-0.103946	0.569989	0.396433	0.173557	0.646023	0.507568	0.138455	Kmt2d	0.244775	0.716962	7	126861154	Ino80e;Hirip3	tss_body;tss_1500
cg45130265	cg45130265_TC11	0.000261201	0.0403578	-0.0709517	0.390053	0.284657	0.105396	0.455498	0.35726	0.0982383	Kmt2d	0.241582	0.71458	7	127245355	Zfp771	tss_body
cg45139602	cg45139602_BC21	0.000178041	0.0331051	-0.0577926	0.291962	0.213849	0.0781131	0.35299	0.259912	0.0930782	WT	0.824471	0.947936	7	127895272	Vkorc1	tss_body
cg45139777	cg45139777_BC21	9.18675e-06	0.00528268	-0.0886201	0.579318	0.445296	0.134023	0.663834	0.567872	0.0959624	Kmt2d	0.498895	0.851046	7	127904778	Bckdk	tss_body
cg45161173	cg45161173_BC21	4.96376e-05	0.0158755	0.0624782	0.753623	0.629434	0.124189	0.728987	0.588753	0.140234	WT	0.562397	0.876191	7	130196250	Fgfr2	tss_body
cg45182649	cg45182649_BC21	0.000301757	0.0432063	0.0626148	0.623088	0.487037	0.13605	0.532372	0.406625	0.125748	Kmt2d	0.248765	0.717558	7	132287305	Chst15	tss_body
cg45186647	cg45186647_TC11	6.23061e-05	0.0184524	0.117753	0.463522	0.276693	0.18683	0.370095	0.216563	0.153533	Kmt2d	0.38408	0.790805	7	132657974	Lhpp	tss_body
cg45187244	cg45187244_BC21	0.000136199	0.0287053	0.0741998	0.711307	0.582963	0.128343	0.630911	0.524927	0.105984	Kmt2d	0.714024	0.924567	7	132712080	NA	NA
cg45214473	cg45214473_BC21	0.000138661	0.0290528	0.0674398	0.590372	0.470002	0.120371	0.49106	0.395959	0.0951014	Kmt2d	0.0660185	0.533756	7	135546910	Ptpre	tss_body
cg45219591	cg45219591_TC21	0.0002327	0.0377218	0.0612756	0.69952	0.571337	0.128183	0.596337	0.522399	0.0739385	Kmt2d	0.393272	0.790805	7	136059593	NA	NA
cg45219599	cg45219599_TC21	1.00285e-05	0.0055324	0.0828149	0.345494	0.241978	0.103517	0.246816	0.170445	0.0763709	Kmt2d	0.330142	0.769835	7	136060090	NA	NA
cg45247917	cg45247917_BC21	0.000155832	0.0307777	-0.0884487	0.609039	0.483968	0.125071	0.689344	0.589082	0.100262	Kmt2d	0.563465	0.876191	7	139003470	Jakmip3	tss_body
cg45250383	cg45250383_BC21	2.12737e-06	0.00218699	0.0681858	0.530488	0.422105	0.108383	0.469762	0.374817	0.0949448	Kmt2d	0.873758	0.967286	7	139235050	Lrrc27;Gm32315	tss_body;tss_200
cg45251820	cg45251820_BC21	0.000130204	0.0280287	0.0502816	0.66901	0.500105	0.168905	0.591331	0.485301	0.10603	Kmt2d	0.0261367	0.405753	7	139365158	NA	NA
cg45266038	cg45266038_BC21	2.8259e-09	3.36507e-05	-0.135026	0.280386	0.159013	0.121373	0.397669	0.312966	0.0847028	Kmt2d	0.114294	0.593317	7	140858288	Ric8a	tss_body
cg45266039	cg45266039_TC11	9.2228e-06	0.00529276	-0.142051	0.359849	0.157281	0.202568	0.463842	0.400957	0.0628855	Kmt2d	0.0342503	0.423607	7	140858303	Ric8a	tss_body
cg45266047	cg45266047_BC21	5.12925e-10	8.90937e-06	-0.135667	0.46359	0.363472	0.100118	0.615614	0.493682	0.121931	WT	0.816046	0.947936	7	140858452	Ric8a	tss_body
cg45266049	cg45266049_TC21	5.11789e-06	0.00355875	-0.15019	0.460463	0.337489	0.122974	0.628729	0.459605	0.169124	WT	0.720165	0.926464	7	140858499	Ric8a	tss_body
cg45266051	cg45266051_TC21	0.000151485	0.0303815	-0.120481	0.519472	0.311622	0.207851	0.577015	0.429025	0.14799	Kmt2d	0.809645	0.947936	7	140858659	Ric8a	tss_body
cg45267737	cg45267737_BC21	0.000151487	0.0303815	0.050811	0.822688	0.742499	0.0801889	0.79216	0.707744	0.0844155	WT	0.699428	0.917133	7	140973833	NA	NA
cg45269831	cg45269831_TC11	2.6246e-05	0.0105988	0.0508891	0.583388	0.431571	0.151817	0.505526	0.365787	0.139739	Kmt2d	0.37926	0.790805	7	141122581	Gm33560	tss_1500
cg45274005	cg45274005_BC21	4.51697e-06	0.00333295	0.0599146	0.428073	0.341149	0.0869238	0.34718	0.291102	0.0560783	Kmt2d	0.0385955	0.434491	7	141426554	Cend1	tss_body
cg45274329	cg45274329_BC21	2.75842e-05	0.0110102	-0.0634322	0.322001	0.215781	0.10622	0.406921	0.273122	0.133798	WT	0.745265	0.936854	7	141443187	Pidd1	tss_body
cg45275745	cg45275745_TC21	2.36125e-07	0.00059195	-0.0702437	0.224107	0.143068	0.0810394	0.28202	0.216605	0.0654147	Kmt2d	0.387305	0.790805	7	141539251	Chid1	tss_body
cg45312627	cg45312627_TC21	2.44428e-06	0.00233055	-0.191911	0.684552	0.397336	0.287216	0.739679	0.579946	0.159733	Kmt2d	0.504344	0.852118	8	3392883	Arhgef18	tss_200
cg45312655	cg45312655_BC21	4.074e-05	0.0137898	-0.0915798	0.79944	0.67464	0.1248	0.875326	0.789777	0.0855495	Kmt2d	0.269031	0.722199	8	3393309	Arhgef18	tss_body
cg45318447	cg45318447_BC11	0.000123005	0.0272509	-0.0948139	0.684561	0.533067	0.151493	0.759778	0.67502	0.0847581	Kmt2d	0.101579	0.573939	8	3994664	NA	NA
cg45363726	cg45363726_BC21	1.75606e-05	0.0080946	-0.0765839	0.557858	0.428723	0.129135	0.626909	0.549817	0.0770925	Kmt2d	0.943058	0.979224	8	10688035	LOC108167577	tss_body
cg45366000	cg45366000_BC21	0.000322702	0.0449222	-0.061966	0.199682	0.113876	0.0858063	0.257713	0.157831	0.0998815	WT	0.965704	0.988907	8	10911134	NA	NA
cg45371468	cg45371468_BC21	8.44925e-06	0.00498021	0.0697328	0.757153	0.60489	0.152263	0.649932	0.554164	0.0957681	Kmt2d	0.31067	0.757895	8	11337812	Col4a2;LOC108167519	tss_body;tss_body
cg45372271	cg45372271_BC11	0.000116701	0.0264797	0.0816566	0.754798	0.514681	0.240117	0.547033	0.46369	0.0833425	Kmt2d	0.244932	0.716962	8	11395162	Col4a2	tss_body
cg45375945	cg45375945_TC21	0.000209778	0.0361379	-0.0809507	0.659271	0.561032	0.0982393	0.748088	0.629015	0.119073	WT	0.953782	0.984394	8	11633753	Ankrd10	tss_body
cg45392161	cg45392161_TC21	1.96029e-05	0.00864895	-0.0619312	0.750902	0.539682	0.21122	0.738797	0.642516	0.0962808	Kmt2d	0.311405	0.757895	8	12915236	Mcf2l;Gm15351	tss_body;tss_body
cg45392163	cg45392163_TC11	3.01529e-05	0.011539	-0.0546249	0.848266	0.755828	0.0924382	0.901973	0.839787	0.0621855	Kmt2d	0.807741	0.947936	8	12915258	Mcf2l;Gm15351	tss_body;tss_body
cg45393116	cg45393116_BC21	3.97152e-06	0.00313584	-0.0930794	0.191638	0.111675	0.0799635	0.298396	0.192286	0.10611	WT	0.738501	0.933064	8	12984300	Mcf2l	tss_body
cg45403341	cg45403341_BC21	9.49079e-05	0.0235321	0.0727632	0.699561	0.498115	0.201447	0.591577	0.457929	0.133649	Kmt2d	0.0186582	0.405753	8	13705876	LOC108167523;4932443I19Rik	tss_body;tss_body
cg45403344	cg45403344_TC21	0.000288049	0.0424227	0.0661688	0.462443	0.315469	0.146974	0.362036	0.253678	0.108357	Kmt2d	0.634018	0.901358	8	13705995	LOC108167523;4932443I19Rik	tss_body;tss_body
cg45441948	cg45441948_TC21	5.29909e-09	4.7326e-05	0.10239	0.833203	0.642543	0.19066	0.730102	0.549719	0.180384	Kmt2d	0.283149	0.734951	8	18741324	Mcph1;Angpt2	tss_body;tss_body
cg45441950	cg45441950_TC21	7.98423e-06	0.00479374	0.0902313	0.819751	0.663825	0.155926	0.697037	0.54474	0.152297	Kmt2d	0.366437	0.787835	8	18741399	Mcph1;Angpt2	tss_body;tss_body
cg45441956	cg45441956_TC21	5.23068e-07	0.000996587	0.0987148	0.734212	0.547789	0.186422	0.620758	0.497282	0.123476	Kmt2d	0.462881	0.830183	8	18741618	Mcph1;Angpt2	tss_body;tss_200
cg45465122	cg45465122_TC21	2.02971e-05	0.0088696	-0.0813862	0.779741	0.562432	0.217309	0.807207	0.705659	0.101547	Kmt2d	0.159694	0.616705	8	22707364	Ikbkb	tss_1500
cg45470111	cg45470111_TC21	0.000145127	0.0298387	-0.0601451	0.720238	0.603316	0.116922	0.753932	0.676723	0.0772094	Kmt2d	0.912213	0.972751	8	23102296	Ank1	tss_body
cg45513544	cg45513544_TC11	1.59061e-06	0.00184041	0.09416	0.365289	0.241399	0.12389	0.253714	0.192798	0.0609167	Kmt2d	0.1554	0.611772	8	27107321	Adgra2;Gm39151	tss_body;tss_body
cg45513545	cg45513545_BC21	9.65091e-06	0.00540813	0.0767181	0.598373	0.486519	0.111854	0.481955	0.410867	0.0710878	Kmt2d	0.0173368	0.405753	8	27107333	Adgra2;Gm39151	tss_body;tss_body
cg45513753	cg45513753_TC21	3.25455e-05	0.0121267	0.0612366	0.561754	0.455431	0.106324	0.464275	0.386214	0.0780617	Kmt2d	0.998618	0.998618	8	27120869	Adgra2	tss_body
cg45538516	cg45538516_BC21	0.000287639	0.0423985	0.125375	0.492318	0.280634	0.211683	0.360246	0.221797	0.138449	Kmt2d	0.0599701	0.518336	8	31121443	Rnf122	tss_body
cg45538534	cg45538534_BC21	4.54553e-05	0.014949	0.0643182	0.303081	0.156053	0.147028	0.155621	0.107773	0.0478479	Kmt2d	0.0941829	0.564948	8	31122447	Rnf122	tss_body
cg45544327	cg45544327_BC21	0.000118096	0.0266382	0.0547597	0.849833	0.726074	0.123758	0.750608	0.643825	0.106783	Kmt2d	0.477158	0.841255	8	31918099	Nrg1;Gm33223	tss_body;tss_1500
cg45561026	cg45561026_BC21	7.66419e-05	0.0209403	-0.0852093	0.333277	0.229573	0.103704	0.445652	0.330907	0.114745	WT	0.507939	0.854124	8	33985843	NA	NA
cg45579826	cg45579826_TC21	2.28188e-06	0.00227093	-0.0826783	0.455889	0.385551	0.0703372	0.554545	0.460365	0.0941803	WT	0.367803	0.788051	8	35773666	Gm19410	tss_body
cg45612763	cg45612763_TC21	1.96117e-05	0.00864895	-0.10116	0.421709	0.329027	0.0926827	0.548821	0.414638	0.134183	WT	0.0283193	0.419283	8	40863213	Slc7a2	tss_body
cg45614533	cg45614533_TC21	0.000198412	0.035046	-0.0734659	0.773077	0.658778	0.114299	0.831923	0.751558	0.0803644	Kmt2d	0.124988	0.593317	8	41023222	Mtus1;B430010I23Rik	tss_body;tss_body
cg45639041	cg45639041_TC21	2.92265e-05	0.0113642	0.0747557	0.704644	0.555057	0.149587	0.594101	0.517411	0.07669	Kmt2d	0.111316	0.591342	8	44971421	Fat1	tss_body
cg45654753	cg45654753_TC21	5.35613e-08	0.000214565	0.0944094	0.684769	0.586623	0.0981455	0.603679	0.459527	0.144151	WT	0.864468	0.966782	8	46499500	Acsl1	tss_body
cg45679923	cg45679923_BC21	0.00021897	0.0368474	0.074954	0.732999	0.559325	0.173674	0.623233	0.49502	0.128214	Kmt2d	0.686503	0.911511	8	48451211	Tenm3	tss_body
cg45722549	cg45722549_BC11	1.58537e-10	3.98507e-06	0.148966	0.614903	0.525544	0.0893593	0.486323	0.371132	0.115191	WT	0.780379	0.946263	8	56620045	NA	NA
cg45722550	cg45722550_TC21	4.76446e-08	0.000200328	0.117936	0.843751	0.680192	0.16356	0.694093	0.544366	0.149726	Kmt2d	0.867952	0.966782	8	56620064	NA	NA
cg45722631	cg45722631_TC21	2.10837e-07	0.000547776	0.0862752	0.61051	0.497265	0.113245	0.508836	0.396565	0.112271	Kmt2d	0.274172	0.729452	8	56624551	NA	NA
cg45722635	cg45722635_TC21	2.13204e-07	0.000548935	0.0859034	0.746638	0.567699	0.178939	0.662558	0.490516	0.172042	Kmt2d	0.711794	0.923829	8	56624850	NA	NA
cg45726518	cg45726518_BC21	8.03154e-05	0.0214985	0.0610345	0.541586	0.362246	0.17934	0.456541	0.344015	0.112526	Kmt2d	0.258311	0.719582	8	57315266	LOC102636514	tss_body
cg45726858	cg45726858_TC21	0.000175463	0.032844	0.0790798	0.755905	0.521363	0.234542	0.591627	0.494846	0.0967812	Kmt2d	0.0516569	0.483038	8	57326822	NA	NA
cg45751411	cg45751411_TC11	0.000133687	0.0284064	-0.0604866	0.363146	0.279574	0.0835716	0.423754	0.337972	0.0857826	WT	0.793898	0.947302	8	61355558	Sh3rf1	tss_body
cg45796092	cg45796092_BC21	0.000101249	0.0243364	-0.0750363	0.351512	0.162257	0.189255	0.366259	0.238997	0.127262	Kmt2d	0.958426	0.986736	8	68954481	Gm32997	tss_1500
cg45812675	cg45812675_BC21	0.00021672	0.0367457	-0.0738434	0.434946	0.36239	0.0725557	0.527119	0.432428	0.0946913	WT	0.152729	0.610646	8	70511431	4930522P08Rik;Uba52	tss_body;tss_1500
cg45813997	cg45813997_BC11	5.91825e-06	0.0038908	0.0650718	0.385793	0.30025	0.0855433	0.309596	0.255645	0.0539509	Kmt2d	0.093651	0.564948	8	70601572	Ssbp4	tss_body
cg45816524	cg45816524_BC21	0.000118079	0.0266382	-0.0663387	0.434613	0.327214	0.1074	0.469923	0.425597	0.0443258	Kmt2d	0.0112716	0.391812	8	70744938	Pde4c	tss_body
cg45818270	cg45818270_BC21	0.000320362	0.0447493	0.0944737	0.481017	0.339655	0.141362	0.352628	0.257243	0.0953849	Kmt2d	0.206676	0.668976	8	70808496	Il12rb1	tss_body
cg45833233	cg45833233_BC21	2.52137e-06	0.00238604	0.0719323	0.35231	0.254994	0.0973159	0.272609	0.214382	0.0582275	Kmt2d	0.0171984	0.405753	8	72134974	Tpm4	tss_1500
cg45833234	cg45833234_BC21	4.39383e-05	0.0146013	0.0711139	0.319659	0.232858	0.0868004	0.246893	0.160027	0.086866	WT	0.14987	0.608227	8	72134992	Tpm4	tss_1500
cg45889821	cg45889821_TC21	4.57737e-06	0.00334179	0.0717228	0.758757	0.64196	0.116797	0.674365	0.523898	0.150467	WT	0.796071	0.947816	8	80180568	NA	NA
cg45890668	cg45890668_BC21	5.09664e-06	0.00355262	0.0713653	0.813106	0.663362	0.149744	0.695401	0.605241	0.0901602	Kmt2d	0.543221	0.867218	8	80318442	Gm30660	tss_body
cg45915250	cg45915250_BC21	7.849e-05	0.021202	0.0633817	0.709559	0.54824	0.161319	0.622706	0.49914	0.123566	Kmt2d	0.867722	0.966782	8	83779989	NA	NA
cg45927064	cg45927064_BC21	1.50284e-05	0.00726586	0.0745093	0.82697	0.649286	0.177684	0.730772	0.565207	0.165564	Kmt2d	0.337225	0.772532	8	84642585	Gm39211	tss_body
cg45927065	cg45927065_TC21	0.000227662	0.0373287	0.0596158	0.717811	0.501623	0.216188	0.570498	0.456656	0.113842	Kmt2d	0.331	0.769835	8	84642610	Gm39211	tss_body
cg45928933	cg45928933_BC11	3.51904e-08	0.000164871	0.110447	0.758296	0.647062	0.111234	0.645282	0.585725	0.0595568	Kmt2d	0.385885	0.790805	8	84745285	Nfix	tss_body
cg45928943	cg45928943_TC21	8.30395e-06	0.00493072	0.0722782	0.407378	0.335788	0.0715898	0.348027	0.277062	0.0709647	Kmt2d	0.223812	0.692426	8	84745658	Nfix	tss_body
cg45929119	cg45929119_TC21	2.55425e-05	0.0103986	0.0632496	0.688731	0.459675	0.229056	0.554224	0.450561	0.103664	Kmt2d	0.0502084	0.480738	8	84758213	Nfix	tss_body
cg45929353	cg45929353_BC21	5.81705e-05	0.017667	0.0847763	0.493382	0.391351	0.102031	0.413381	0.295796	0.117585	WT	0.984415	0.994821	8	84772519	Nfix	tss_body
cg45929361	cg45929361_BC21	7.23737e-05	0.0201793	0.0522745	0.791534	0.676553	0.11498	0.714493	0.622215	0.0922786	Kmt2d	0.570336	0.876955	8	84773371	Nfix	tss_body
cg45929578	cg45929578_BC21	8.04149e-05	0.0214985	0.0623638	0.448055	0.339983	0.108072	0.336978	0.245705	0.0912733	Kmt2d	0.903142	0.972751	8	84784685	Nfix	tss_body
cg45929644	cg45929644_TC21	0.000301181	0.0432063	0.0515883	0.834294	0.797913	0.0363812	0.828731	0.708781	0.119949	WT	0.0648471	0.533756	8	84785979	Nfix	tss_body
cg45947058	cg45947058_TC21	3.07447e-07	0.000677263	0.0796529	0.62757	0.434172	0.193398	0.466022	0.378004	0.0880176	Kmt2d	0.0192406	0.405753	8	86699573	Lonp2	tss_body
cg45956535	cg45956535_BC21	0.00037349	0.0487175	0.0886568	0.73307	0.5935	0.13957	0.630908	0.485359	0.14555	WT	0.445515	0.825467	8	87689468	Zfp423	tss_body
cg45956564	cg45956564_TC11	2.55431e-08	0.000132727	0.150848	0.731626	0.47096	0.260666	0.496149	0.409984	0.086165	Kmt2d	0.0336756	0.423607	8	87690598	Zfp423	tss_body
cg45956576	cg45956576_TC11	1.32477e-06	0.00166787	0.139602	0.821466	0.427741	0.393725	0.73224	0.456449	0.275791	Kmt2d	0.991828	0.995016	8	87691085	Zfp423	tss_body
cg45956686	cg45956686_BC21	5.66334e-06	0.00379047	0.0572771	0.332177	0.223332	0.108845	0.275261	0.177876	0.0973848	Kmt2d	0.810944	0.947936	8	87700507	Zfp423	tss_body
cg45968125	cg45968125_BC11	6.45053e-06	0.00413342	-0.0988722	0.635196	0.38498	0.250216	0.722603	0.577722	0.14488	Kmt2d	0.352784	0.783257	8	88627800	Snx20	tss_body
cg45968494	cg45968494_TC21	2.20641e-06	0.00224402	0.0929579	0.628454	0.511676	0.116778	0.512768	0.409396	0.103372	Kmt2d	0.265066	0.720817	8	88664065	Nod2	tss_body
cg45970803	cg45970803_TC21	0.00020258	0.035497	-0.0518905	0.507068	0.407478	0.0995893	0.558025	0.467081	0.0909431	Kmt2d	0.675108	0.908377	8	88903391	NA	NA
cg45983768	cg45983768_BC21	3.87106e-05	0.013419	-0.102237	0.429445	0.312906	0.116539	0.571928	0.412981	0.158948	WT	0.608784	0.885419	8	90349804	Tox3	tss_1500
cg45983769	cg45983769_TC21	8.14964e-05	0.0216459	-0.103711	0.485504	0.338662	0.146842	0.581738	0.45229	0.129447	Kmt2d	0.553077	0.873022	8	90349822	Tox3	tss_1500
cg46005019	cg46005019_BC11	1.51408e-05	0.00726586	-0.151121	0.429098	0.266775	0.162324	0.561727	0.405459	0.156268	Kmt2d	0.973196	0.989929	8	92354795	Crnde	tss_body
cg46042431	cg46042431_BC21	1.50549e-05	0.00726586	0.0712252	0.388058	0.267122	0.120936	0.27757	0.219673	0.0578973	Kmt2d	0.0727171	0.533756	8	95878901	Got2	tss_body
cg46050407	cg46050407_TC21	3.20645e-06	0.00274363	-0.0693024	0.802336	0.683105	0.119231	0.84359	0.751734	0.091856	Kmt2d	0.298146	0.742797	8	97251688	NA	NA
cg46068066	cg46068066_TC21	1.13834e-05	0.00603574	-0.105999	0.534192	0.392641	0.141551	0.639949	0.521497	0.118452	Kmt2d	0.567634	0.876191	8	101141583	NA	NA
cg46098722	cg46098722_TC21	3.40837e-05	0.0124974	0.068675	0.66877	0.53768	0.131089	0.586584	0.498089	0.0884951	Kmt2d	0.531664	0.862242	8	105472674	Tppp3;Zdhhc1	tss_1500;tss_body
cg46098759	cg46098759_BC21	1.16541e-10	3.33065e-06	0.15141	0.412442	0.250631	0.161811	0.192276	0.140259	0.0520174	Kmt2d	0.00731671	0.383491	8	105474414	Zdhhc1	tss_body
cg46103744	cg46103744_TC21	0.000366567	0.0483401	-0.0720581	0.249767	0.106668	0.143098	0.274953	0.186856	0.0880967	Kmt2d	0.35279	0.783257	8	105856704	Thap11	tss_body
cg46104244	cg46104244_TC21	0.000216518	0.0367457	-0.0810604	0.448198	0.313835	0.134363	0.507951	0.388971	0.11898	Kmt2d	0.854408	0.960759	8	105893552	Nrn1l	tss_200
cg46119394	cg46119394_TC21	9.23505e-05	0.0231517	0.132594	0.740215	0.538696	0.201519	0.549231	0.424868	0.124363	Kmt2d	0.0383692	0.434491	8	107164382	Cyb5b	tss_body
cg46136291	cg46136291_BC21	0.000118031	0.0266382	0.0519704	0.794572	0.693598	0.100974	0.727378	0.658863	0.0685156	Kmt2d	0.134353	0.600084	8	108718467	Zfhx3	tss_body
cg46160918	cg46160918_BC21	1.85161e-06	0.00197491	0.056994	0.915912	0.758493	0.15742	0.835961	0.73953	0.0964314	Kmt2d	0.100461	0.572556	8	110676868	Vac14	tss_body
cg46163099	cg46163099_TC21	0.000242376	0.0386114	-0.082344	0.670838	0.519735	0.151104	0.73078	0.639498	0.0912815	Kmt2d	0.10781	0.58239	8	110845640	Sf3b3;Cog4	tss_body;tss_1500
cg46163102	cg46163102_TC21	2.89877e-05	0.0113485	-0.0564126	0.166646	0.0981763	0.0684692	0.21879	0.150688	0.0681018	Kmt2d	0.699755	0.917133	8	110845808	Sf3b3;Cog4	tss_body;tss_1500
cg46172517	cg46172517_TC21	0.000208727	0.0360552	0.053503	0.500433	0.279948	0.220484	0.371935	0.276182	0.0957533	Kmt2d	0.132118	0.59509	8	111629998	Ldhd	tss_body
cg46226350	cg46226350_BC21	6.85143e-05	0.019464	0.0630149	0.57107	0.449998	0.121072	0.47139	0.378922	0.0924684	Kmt2d	0.393743	0.790805	8	116946683	Atmin	tss_body
cg46255918	cg46255918_TC21	0.000165239	0.0316087	-0.121489	0.617139	0.403492	0.213647	0.706116	0.57275	0.133366	Kmt2d	0.079213	0.533756	8	119345592	Hsbp1	tss_body
cg46257081	cg46257081_BC11	1.29308e-06	0.00166238	0.0788463	0.705214	0.639081	0.0661326	0.649594	0.543038	0.106556	WT	0.341382	0.773118	8	119421613	Mlycd;Gm32006	tss_body;tss_body
cg46257465	cg46257465_BC11	0.000147794	0.0300927	-0.0748279	0.765504	0.604841	0.160663	0.80087	0.714866	0.0860043	Kmt2d	0.318641	0.762735	8	119444964	Osgin1	tss_body
cg46268328	cg46268328_BC21	0.000137596	0.028872	-0.0649212	0.592473	0.402354	0.190119	0.625402	0.470465	0.154936	Kmt2d	0.737506	0.933064	8	120122665	6430548M08Rik	tss_body
cg46273467	cg46273467_BC21	0.000138913	0.029063	0.0609074	0.848845	0.743882	0.104964	0.778364	0.660034	0.118331	WT	0.371287	0.789771	8	120450143	Gse1	tss_body
cg46289755	cg46289755_BC21	3.37088e-06	0.00280865	-0.0897105	0.50954	0.41586	0.0936798	0.595533	0.49322	0.102313	WT	0.882341	0.969817	8	121385686	NA	NA
cg46298539	cg46298539_TC11	0.000307452	0.0438013	-0.0751724	0.547085	0.441751	0.105334	0.601962	0.514282	0.0876804	Kmt2d	0.0589264	0.51771	8	121913115	BC048644	tss_body
cg46309002	cg46309002_TC21	1.67058e-07	0.000459073	0.0927457	0.728038	0.647264	0.0807736	0.610205	0.536546	0.0736593	Kmt2d	0.911775	0.972751	8	122526921	Piezo1	tss_body
cg46323954	cg46323954_TC21	0.000271035	0.0411934	-0.0750079	0.321468	0.231197	0.0902713	0.422522	0.299842	0.122679	WT	0.562966	0.876191	8	123469933	NA	NA
cg46326205	cg46326205_TC21	0.000239985	0.0384449	-0.0887104	0.275499	0.148192	0.127308	0.348568	0.266789	0.0817791	Kmt2d	0.459049	0.830068	8	123643674	Gm19600	tss_body
cg46329840	cg46329840_BC11	0.000169132	0.0321173	-0.160705	0.584989	0.306741	0.278248	0.721335	0.558221	0.163114	Kmt2d	0.311183	0.757895	8	123881065	NA	NA
cg46341202	cg46341202_TC21	9.90488e-05	0.0240299	0.086917	0.412139	0.312388	0.0997512	0.316671	0.222768	0.0939032	Kmt2d	0.715831	0.924567	8	124701395	Ttc13	tss_body
cg46352445	cg46352445_BC11	2.20515e-07	0.00056269	0.120753	0.876077	0.707301	0.168775	0.746798	0.574779	0.172019	WT	0.643938	0.905886	8	125527314	Sipa1l2	tss_body
cg46354412	cg46354412_TC11	0.000133633	0.0284064	0.0882775	0.870605	0.708552	0.162053	0.739145	0.664013	0.0751318	Kmt2d	0.0782756	0.533756	8	125671018	Map10	tss_body
cg46368921	cg46368921_TC21	1.14589e-05	0.00603758	-0.0932524	0.543045	0.401789	0.141256	0.61812	0.526094	0.0920264	Kmt2d	0.575187	0.880961	8	126944316	Tomm20	tss_body
cg46369434	cg46369434_TC21	0.000273481	0.0413327	-0.108477	0.578467	0.408805	0.169661	0.657064	0.544207	0.112857	Kmt2d	0.459798	0.830068	8	126979771	Gm29688	tss_1500
cg46404809	cg46404809_BC21	9.55154e-05	0.0235323	-0.116006	0.558169	0.366511	0.191659	0.697045	0.493905	0.20314	WT	0.686573	0.911511	9	7117584	Dync2h1	tss_body
cg46436975	cg46436975_TC21	0.000342328	0.0465877	0.0525498	0.762609	0.645225	0.117384	0.710415	0.613054	0.0973609	Kmt2d	0.127131	0.593317	9	13469623	Maml2	tss_body
cg46442919	cg46442919_TC21	0.000286485	0.0423113	0.125521	0.68644	0.448017	0.238423	0.490941	0.355789	0.135153	Kmt2d	0.049486	0.478921	9	14247977	NA	NA
cg46457772	cg46457772_BC21	0.000191997	0.0346189	-0.0997842	0.680962	0.538453	0.142509	0.773545	0.662394	0.111152	Kmt2d	0.477007	0.841255	9	15938343	Fat3	tss_body
cg46485835	cg46485835_TC21	0.000136029	0.0287053	0.0628661	0.335199	0.236341	0.0988587	0.256768	0.172267	0.0845006	Kmt2d	0.00698042	0.383491	9	20983183	NA	NA
cg46491177	cg46491177_TC21	0.0001222	0.0270935	0.085038	0.42446	0.284629	0.139831	0.300003	0.232169	0.0678339	Kmt2d	0.000261318	0.117046	9	21309716	Ap1m2	tss_body
cg46491536	cg46491536_TC21	0.000171749	0.0323776	0.0820202	0.417461	0.277153	0.140308	0.290277	0.191465	0.0988125	Kmt2d	0.246567	0.716995	9	21330430	Slc44a2	tss_body
cg46500063	cg46500063_BC21	0.000362746	0.0480206	0.0693859	0.728432	0.578964	0.149468	0.60255	0.505272	0.0972786	Kmt2d	0.700071	0.917133	9	21960797	Epor	tss_body
cg46502808	cg46502808_TC21	5.24173e-05	0.0165164	0.0758356	0.544776	0.43979	0.104986	0.434155	0.379219	0.0549354	Kmt2d	0.280104	0.733039	9	22130595	Acp5	tss_body
cg46502924	cg46502924_BC21	5.20671e-05	0.0164449	0.0770952	0.742877	0.558615	0.184262	0.646623	0.54948	0.0971437	Kmt2d	0.0506755	0.482322	9	22135236	Acp5;Gm39306	tss_body;tss_1500
cg46567560	cg46567560_TC11	8.40716e-05	0.0220144	-0.0738966	0.540151	0.439423	0.100728	0.607044	0.541405	0.0656395	Kmt2d	0.297831	0.742797	9	31385490	Nfrkb	tss_1500
cg46586826	cg46586826_BC21	2.21506e-05	0.00943433	-0.0724547	0.254887	0.168764	0.0861232	0.335399	0.242296	0.0931034	WT	0.78083	0.946263	9	33901885	NA	NA
cg46586828	cg46586828_TC21	0.000152594	0.03046	-0.0890988	0.582928	0.454404	0.128524	0.651871	0.562621	0.0892492	Kmt2d	0.853655	0.960759	9	33902001	NA	NA
cg46613983	cg46613983_BC21	9.8946e-05	0.0240254	-0.107888	0.472555	0.292457	0.180098	0.554785	0.424192	0.130593	Kmt2d	0.500927	0.851046	9	37669352	Panx3	tss_200
cg46619952	cg46619952_TC21	3.06509e-05	0.0116486	-0.0737595	0.569205	0.436237	0.132968	0.647258	0.497282	0.149976	WT	0.604544	0.885419	9	39094571	NA	NA
cg46619982	cg46619982_BC21	1.37814e-05	0.00682844	-0.0778027	0.436505	0.23356	0.202944	0.453769	0.345121	0.108648	Kmt2d	0.541079	0.866052	9	39104886	NA	NA
cg46631600	cg46631600_TC21	6.41505e-05	0.0187232	-0.057886	0.746966	0.610466	0.1365	0.764491	0.683349	0.0811414	Kmt2d	0.933463	0.976198	9	40781081	Clmp	tss_body
cg46645444	cg46645444_BC21	4.1421e-05	0.0139761	-0.0622781	0.751243	0.609837	0.141406	0.79289	0.658616	0.134274	Kmt2d	0.369237	0.788264	9	42123302	Sorl1	tss_body
cg46654226	cg46654226_BC21	0.000201246	0.0353716	-0.0610924	0.485385	0.362324	0.123061	0.508714	0.415416	0.0932984	Kmt2d	0.51116	0.854124	9	42898302	Grik4	tss_body
cg46654534	cg46654534_BC11	0.000219931	0.0368474	-0.0982681	0.59854	0.399158	0.199382	0.637067	0.539176	0.0978907	Kmt2d	0.0128439	0.405753	9	42920435	Grik4	tss_body
cg46658354	cg46658354_BC21	0.000290039	0.0425483	0.0772641	0.383978	0.243318	0.14066	0.26888	0.155076	0.113804	Kmt2d	0.0565945	0.513008	9	43242385	D630033O11Rik	tss_1500
cg46664079	cg46664079_BC11	0.000240673	0.0385334	-0.0687573	0.466463	0.373345	0.0931179	0.524261	0.419597	0.104664	WT	0.329537	0.769835	9	43746400	LOC102631930;Nectin1	tss_body;tss_body
cg46674094	cg46674094_TC21	6.4829e-05	0.0187526	0.0762903	0.73375	0.472864	0.260886	0.57013	0.447348	0.122781	Kmt2d	0.605556	0.885419	9	44487355	Bcl9l	tss_body
cg46678017	cg46678017_BC21	3.01513e-05	0.011539	-0.0695104	0.47067	0.345708	0.124961	0.498751	0.418688	0.0800636	Kmt2d	0.613689	0.888045	9	44773721	Ift46	tss_body
cg46683827	cg46683827_BC11	5.71286e-05	0.0174752	0.117232	0.835907	0.728672	0.107235	0.756038	0.579842	0.176196	WT	0.253169	0.718297	9	45250322	BC049352	tss_body
cg46686176	cg46686176_TC21	0.000162893	0.0314482	-0.0503573	0.559472	0.407934	0.151538	0.582832	0.466749	0.116082	Kmt2d	0.379936	0.790805	9	45441009	Dscaml1	tss_body
cg46709684	cg46709684_TC21	0.000210608	0.0361714	-0.060714	0.42416	0.298791	0.125368	0.48246	0.376661	0.105799	Kmt2d	0.541042	0.866052	9	47688693	Cadm1	tss_body
cg46728699	cg46728699_TC21	8.48507e-05	0.0221053	0.0798122	0.708239	0.589027	0.119212	0.618293	0.528708	0.0895856	Kmt2d	0.928125	0.973309	9	49535178	Ncam1;Gm11149	tss_body;tss_body
cg46790103	cg46790103_BC11	0.000256282	0.040001	-0.0552765	0.432747	0.338804	0.093943	0.480962	0.399281	0.0816815	Kmt2d	0.388211	0.790805	9	56886241	Cspg4	tss_body
cg46800613	cg46800613_TC11	5.39114e-05	0.0168571	0.0726731	0.839188	0.659262	0.179926	0.704412	0.645363	0.0590487	Kmt2d	0.0708713	0.533756	9	57821649	Arid3b	tss_body
cg46827678	cg46827678_TC21	5.41335e-05	0.0168712	0.0728426	0.705819	0.493527	0.212292	0.601358	0.474727	0.126631	Kmt2d	0.100654	0.572556	9	60616463	Lrrc49	tss_body
cg46827680	cg46827680_TC21	5.61639e-05	0.0172593	0.0798696	0.495601	0.293729	0.201872	0.359085	0.237185	0.1219	Kmt2d	0.257074	0.718338	9	60616521	Lrrc49	tss_body
cg46839367	cg46839367_BC21	0.000107127	0.025219	0.062453	0.752945	0.681649	0.0712955	0.715878	0.618076	0.0978017	WT	0.600476	0.885419	9	61646145	NA	NA
cg46847039	cg46847039_TC21	6.32478e-10	9.78541e-06	0.106799	0.327322	0.225094	0.102227	0.20782	0.153066	0.0547541	Kmt2d	0.0225444	0.405753	9	62363776	Anp32a	tss_body
cg46848879	cg46848879_TC11	4.78085e-06	0.00341581	0.0620112	0.861757	0.780567	0.08119	0.785546	0.708676	0.0768699	Kmt2d	0.0348633	0.423607	9	62520372	Coro2b	tss_body
cg46857641	cg46857641_TC21	2.32485e-06	0.00228323	0.0620321	0.756658	0.654268	0.10239	0.678592	0.559037	0.119554	WT	0.741408	0.934031	9	63294312	Map2k5	tss_body
cg46861741	cg46861741_BC21	8.38358e-05	0.0220011	0.115742	0.706071	0.546253	0.159818	0.548609	0.454622	0.0939872	Kmt2d	0.132985	0.596699	9	63712058	Smad3	tss_body
cg46863872	cg46863872_BC21	0.000212584	0.0363632	0.0555652	0.463465	0.233031	0.230433	0.328884	0.209214	0.11967	Kmt2d	0.649413	0.906909	9	63880667	NA	NA
cg46866362	cg46866362_BC11	3.85613e-06	0.00307835	0.0829923	0.495028	0.41238	0.0826471	0.398514	0.333933	0.0645812	Kmt2d	0.0708989	0.533756	9	64049703	1110036E04Rik	tss_200
cg46868915	cg46868915_TC21	0.000144167	0.0297484	-0.0652512	0.231381	0.126484	0.104897	0.258158	0.193426	0.0647321	Kmt2d	0.217177	0.680392	9	64282394	Tipin	tss_body
cg46876831	cg46876831_BC11	0.000121574	0.0270361	0.12674	0.510937	0.312464	0.198473	0.359165	0.217587	0.141578	Kmt2d	0.6718	0.908377	9	65074547	Dpp8	tss_body
cg46896033	cg46896033_TC21	4.51819e-06	0.00333295	0.0829118	0.368502	0.23252	0.135982	0.265024	0.195051	0.0699734	Kmt2d	0.0121685	0.405753	9	67036462	Tpm1	tss_body
cg46935280	cg46935280_BC21	0.00031698	0.0445379	-0.0632643	0.763489	0.631728	0.131761	0.80949	0.700685	0.108805	Kmt2d	0.516989	0.857551	9	71215122	Gm3458;Aldh1a2	tss_body;tss_1500
cg46949714	cg46949714_TC21	0.000170257	0.0322025	-0.0596391	0.578838	0.414274	0.164564	0.634513	0.467113	0.167401	WT	0.531781	0.862242	9	72806360	Prtg	tss_1500
cg46952900	cg46952900_BC11	1.39279e-05	0.00687475	0.119778	0.539938	0.392469	0.147469	0.402604	0.283105	0.119499	Kmt2d	0.112749	0.593047	9	73055478	Rab27a	tss_body
cg46966901	cg46966901_BC21	0.000330511	0.0456756	0.0576324	0.512544	0.432911	0.0796325	0.470079	0.374997	0.0950823	WT	0.672485	0.908377	9	74987411	Fam214a	tss_body
cg46970891	cg46970891_TC21	8.17067e-05	0.0216815	0.0741999	0.311511	0.190238	0.121273	0.204368	0.137887	0.0664807	Kmt2d	0.0173827	0.405753	9	75401931	Mapk6	tss_body
cg46976224	cg46976224_BC21	7.01432e-05	0.0197306	-0.107453	0.477017	0.358417	0.118601	0.623813	0.417025	0.206788	WT	0.789724	0.947302	9	76013962	Hmgcll1	tss_1500
cg46996875	cg46996875_BC11	8.57833e-05	0.0221464	-0.171136	0.448944	0.159124	0.28982	0.630067	0.330622	0.299445	WT	0.544485	0.867218	9	78521868	NA	NA
cg47005248	cg47005248_TC11	3.87371e-05	0.013419	0.051059	0.751672	0.654424	0.0972485	0.704394	0.600845	0.103549	WT	0.967465	0.988907	9	79784670	Tmem30a	tss_body
cg47036267	cg47036267_TC11	5.22597e-06	0.00361543	-0.0879292	0.896431	0.772369	0.124062	0.950903	0.888288	0.062615	Kmt2d	0.0229264	0.405753	9	84577966	NA	NA
cg47036269	cg47036269_BC21	0.000267649	0.0409485	-0.133984	0.601447	0.400711	0.200736	0.709056	0.569984	0.139071	Kmt2d	0.283593	0.734951	9	84577994	NA	NA
cg47039773	cg47039773_TC21	5.25157e-05	0.0165292	-0.148922	0.453211	0.201487	0.251724	0.576425	0.418024	0.158402	Kmt2d	0.233377	0.704094	9	85325005	Fam46a	tss_body
cg47057500	cg47057500_BC21	9.37292e-05	0.0233743	-0.0577365	0.630612	0.564084	0.0665279	0.692573	0.607781	0.0847921	WT	0.323623	0.766531	9	87558053	NA	NA
cg47090216	cg47090216_TC11	0.000210427	0.0361714	-0.0749386	0.433773	0.264528	0.169245	0.426227	0.336582	0.089645	Kmt2d	0.260797	0.719812	9	92541828	B430319G15Rik;Plod2	tss_body;tss_1500
cg47096840	cg47096840_BC21	5.83348e-08	0.000220521	-0.130372	0.305891	0.167564	0.138327	0.397387	0.30088	0.0965067	Kmt2d	0.416147	0.799783	9	93889693	NA	NA
cg47117762	cg47117762_TC21	0.000386933	0.0499016	-0.0626859	0.242729	0.154039	0.0886906	0.312189	0.221754	0.0904347	WT	0.40966	0.79772	9	96491931	Gm28729	tss_body
cg47176645	cg47176645_TC21	6.45784e-05	0.0187368	0.0542975	0.630068	0.499704	0.130364	0.567622	0.456088	0.111534	Kmt2d	0.582229	0.88308	9	102692881	NA	NA
cg47185663	cg47185663_TC21	0.000184813	0.0338577	0.0926679	0.547504	0.404707	0.142797	0.430722	0.317394	0.113328	Kmt2d	0.189716	0.649157	9	103423166	5830418P13Rik	tss_1500
cg47206675	cg47206675_TC21	6.70379e-05	0.0191397	0.0692401	0.80109	0.665289	0.1358	0.715471	0.594881	0.12059	Kmt2d	0.412192	0.798516	9	105658388	Pik3r4	tss_body
cg47213130	cg47213130_BC11	0.000187959	0.034171	0.0531542	0.553507	0.368299	0.185207	0.468664	0.395229	0.0734353	Kmt2d	0.0136944	0.405753	9	106211914	Twf2	tss_body
cg47215767	cg47215767_BC21	4.28165e-06	0.00325758	0.0656267	0.734769	0.661925	0.0728447	0.671445	0.596256	0.0751899	WT	0.795046	0.947302	9	106384076	NA	NA
cg47227878	cg47227878_BC21	1.85648e-05	0.00838177	0.0689733	0.299516	0.194167	0.105349	0.225623	0.128911	0.0967115	Kmt2d	0.381068	0.790805	9	107521693	Cacna2d2	tss_body
cg47229464	cg47229464_BC21	2.12509e-06	0.00218699	-0.139472	0.510021	0.372621	0.137401	0.643788	0.510586	0.133202	Kmt2d	0.74185	0.934031	9	107588669	Ifrd2	tss_body
cg47237759	cg47237759_BC21	0.000140386	0.0292213	-0.0645138	0.647292	0.469071	0.178221	0.679642	0.529694	0.149949	Kmt2d	0.8937	0.972246	9	108180590	Bsn	tss_body
cg47241763	cg47241763_TC11	6.35839e-07	0.00113548	-0.0806972	0.505072	0.432129	0.0729434	0.587553	0.537902	0.0496508	Kmt2d	0.236622	0.709866	9	108491941	Usp19	tss_body
cg47249098	cg47249098_BC21	0.000197981	0.0350412	0.105242	0.403837	0.186354	0.217483	0.197698	0.125293	0.0724057	Kmt2d	0.0185742	0.405753	9	109051275	Shisa5	tss_body
cg47258046	cg47258046_BC21	7.41058e-06	0.00450612	-0.121504	0.604856	0.42686	0.177996	0.70826	0.520886	0.187373	WT	0.340615	0.773118	9	110243507	Cspg5	tss_1500
cg47261043	cg47261043_BC21	0.000178629	0.0331713	0.0635595	0.799718	0.694371	0.105348	0.725503	0.640531	0.0849715	Kmt2d	0.182604	0.643134	9	110462459	Klhl18	tss_body
cg47262620	cg47262620_BC21	3.66095e-05	0.0130722	-0.0767417	0.444364	0.370041	0.0743233	0.515966	0.444115	0.0718518	Kmt2d	0.644635	0.905886	9	110624562	Nradd	tss_200
cg47264595	cg47264595_BC21	2.87543e-07	0.000657418	-0.0863981	0.276826	0.242966	0.0338595	0.388899	0.295711	0.0931885	WT	0.0580984	0.513256	9	110741805	Pth1r;Gm35775	tss_body;tss_200
cg47264598	cg47264598_BC21	1.1972e-05	0.00619833	-0.0807938	0.375901	0.196607	0.179294	0.377767	0.270137	0.10763	Kmt2d	0.761755	0.943681	9	110741851	Pth1r;Gm35775	tss_body;tss_200
cg47266538	cg47266538_TC11	5.12305e-05	0.016232	-0.0736022	0.293036	0.145709	0.147327	0.378194	0.267723	0.110471	Kmt2d	0.46958	0.838947	9	110873853	Tmie	tss_body
cg47267552	cg47267552_BC21	3.26728e-06	0.00275449	-0.101604	0.551141	0.324005	0.227136	0.598879	0.437583	0.161295	Kmt2d	0.0938883	0.564948	9	110944859	Tdgf1	tss_body
cg47267553	cg47267553_BC21	7.00346e-07	0.00117737	-0.113056	0.51058	0.32692	0.18366	0.605269	0.47474	0.130529	Kmt2d	0.448269	0.825727	9	110944966	Tdgf1	tss_body
cg47267568	cg47267568_BC21	4.73518e-05	0.0153606	-0.128689	0.27827	0.145278	0.132993	0.417064	0.25555	0.161514	WT	0.545088	0.867259	9	110945504	Tdgf1	tss_body
cg47267600	cg47267600_TC21	6.64495e-05	0.0190377	-0.0752265	0.340117	0.245772	0.0943452	0.389937	0.280548	0.109389	WT	0.662226	0.908377	9	110946199	Tdgf1	tss_200
cg47269726	cg47269726_TC21	0.000304768	0.0435064	-0.0801217	0.307498	0.190597	0.116901	0.367209	0.28152	0.0856885	Kmt2d	0.070254	0.533756	9	111119367	Lrrfip2	tss_body
cg47269727	cg47269727_TC21	7.31551e-07	0.0012085	-0.0998488	0.24608	0.128686	0.117393	0.36517	0.230348	0.134822	WT	0.675202	0.908377	9	111119391	Lrrfip2	tss_body
cg47270081	cg47270081_TC21	4.83014e-05	0.0155803	0.0512181	0.62173	0.479388	0.142342	0.538536	0.432789	0.105747	Kmt2d	0.593321	0.885419	9	111161273	Lrrfip2	tss_body
cg47310159	cg47310159_BC21	3.19254e-05	0.0119581	0.0753596	0.615202	0.540556	0.0746462	0.575346	0.454499	0.120847	WT	0.81913	0.947936	9	115411735	NA	NA
cg47347098	cg47347098_TC21	2.78642e-07	0.000657418	0.10066	0.675848	0.531721	0.144128	0.552884	0.44314	0.109743	Kmt2d	0.786906	0.947302	9	118960584	Ctdspl	tss_body
cg47360450	cg47360450_TC21	0.000169724	0.0321655	-0.07592	0.826439	0.677727	0.148712	0.873429	0.772676	0.100753	Kmt2d	0.573575	0.880146	9	119839866	NA	NA
cg47370653	cg47370653_BC21	0.000267916	0.0409673	0.0539581	0.81094	0.686428	0.124512	0.754551	0.652845	0.101706	Kmt2d	0.530175	0.862242	9	120602411	Gm34323	tss_1500
cg47378237	cg47378237_BC21	0.000203893	0.0355914	-0.0694072	0.62951	0.425104	0.204406	0.626078	0.504375	0.121704	Kmt2d	0.737601	0.933064	9	121247260	Ulk4	tss_body
cg47387606	cg47387606_BC11	0.00021121	0.0361916	0.0811595	0.640428	0.427644	0.212784	0.5056	0.426149	0.0794507	Kmt2d	0.17127	0.632391	9	121927560	NA	NA
cg47387643	cg47387643_TC21	4.49206e-05	0.0148415	-0.0883634	0.426334	0.277764	0.14857	0.500146	0.365302	0.134844	Kmt2d	0.982562	0.994377	9	121934119	NA	NA
cg47406857	cg47406857_BC21	3.23017e-08	0.000156466	-0.142079	0.689876	0.570652	0.119224	0.835935	0.748017	0.0879178	Kmt2d	0.509497	0.854124	9	124440657	NA	NA
cg47406858	cg47406858_BC21	1.6115e-06	0.00185706	-0.123004	0.611339	0.47257	0.13877	0.722609	0.611307	0.111301	Kmt2d	0.551919	0.872156	9	124440753	NA	NA
cg47433628	cg47433628_TC11	0.000185851	0.0339333	-0.0911107	0.66444	0.514011	0.150429	0.709061	0.630497	0.0785636	Kmt2d	0.0803982	0.533756	X	8146442	Rbm3os;Rbm3	tss_body;tss_1500
cg47462648	cg47462648_TC21	0.000247111	0.0391259	0.0844393	0.797866	0.532155	0.265711	0.595206	0.498098	0.0971077	Kmt2d	0.0394103	0.437618	X	12124454	Bcor	tss_body
cg47498019	cg47498019_BC21	1.43238e-06	0.00173459	-0.110855	0.342562	0.230557	0.112005	0.463448	0.365162	0.0982862	Kmt2d	0.30772	0.753513	X	18691107	NA	NA
cg47504064	cg47504064_TC21	0.000384063	0.0496858	-0.0955209	0.473395	0.286029	0.187365	0.51804	0.385622	0.132418	Kmt2d	0.267884	0.722199	X	20162492	Slc9a7	tss_body
cg47555374	cg47555374_BC21	0.000216725	0.0367457	0.0780714	0.701284	0.451716	0.249568	0.617	0.408628	0.208372	Kmt2d	0.672331	0.908377	X	36817111	Mdrl	tss_body
cg47556237	cg47556237_BC21	5.09152e-05	0.0161499	-0.0571662	0.870346	0.709147	0.161199	0.872708	0.779901	0.0928068	Kmt2d	0.54208	0.866786	X	36902091	Nkrf	tss_body
cg47556869	cg47556869_BC21	0.000104914	0.0248827	0.0691827	0.330503	0.149083	0.181419	0.204688	0.082809	0.121879	Kmt2d	0.380091	0.790805	X	36983423	2023-09-06	tss_body
cg47556995	cg47556995_TC21	3.70059e-06	0.00299123	0.0766067	0.64683	0.515725	0.131105	0.542987	0.435341	0.107646	Kmt2d	0.105479	0.581587	X	36991540	2023-09-06	tss_1500
cg47558999	cg47558999_TC21	0.000249148	0.039343	-0.137927	0.351071	0.109739	0.241332	0.431144	0.279613	0.151531	Kmt2d	0.522743	0.858178	X	37192256	Rnf113a1;Ndufa1	tss_body;tss_1500
cg47626860	cg47626860_TC21	0.000195263	0.0348125	-0.0885218	0.571534	0.418738	0.152797	0.664202	0.520578	0.143624	Kmt2d	0.949514	0.982065	X	50979619	NA	NA
cg47692048	cg47692048_TC21	0.000360822	0.0478887	-0.062577	0.766548	0.635677	0.130872	0.806301	0.710428	0.0958726	Kmt2d	0.703025	0.917662	X	63345543	NA	NA
cg47704497	cg47704497_TC11	0.000158092	0.0310524	0.0905898	0.620986	0.479087	0.1419	0.548292	0.41159	0.136702	Kmt2d	0.798052	0.947936	X	66649993	Slitrk2	tss_body
cg47704504	cg47704504_TC21	0.000135043	0.0286093	0.0638486	0.719933	0.519437	0.200496	0.631632	0.5017	0.129932	Kmt2d	0.886599	0.969817	X	66651238	Slitrk2	tss_body
cg47732272	cg47732272_TC21	9.12297e-08	0.000310388	-0.173109	0.201264	0.0652774	0.135986	0.383496	0.266451	0.117044	Kmt2d	0.655713	0.908377	X	72838416	Gabrq	tss_body
cg47740300	cg47740300_TC21	7.18716e-05	0.0200785	-0.127748	0.437211	0.26112	0.176092	0.525855	0.385884	0.139971	Kmt2d	0.532046	0.862242	X	73920996	Naa10	tss_body
cg47754829	cg47754829_TC21	0.000304393	0.0434746	0.062663	0.623727	0.388895	0.234831	0.502454	0.349455	0.152999	Kmt2d	0.473806	0.841255	X	76302021	NA	NA
cg47804841	cg47804841_BC21	1.24204e-05	0.00634997	0.0901715	0.648543	0.502241	0.146302	0.542451	0.426497	0.115955	Kmt2d	0.715538	0.924567	X	88073059	Il1rapl1	tss_body
cg47805035	cg47805035_BC11	1.7654e-06	0.00196317	0.0769308	0.723697	0.515233	0.208465	0.672555	0.478766	0.193789	Kmt2d	0.99586	0.997107	X	88116996	Il1rapl1	tss_1500
cg47805040	cg47805040_BC21	3.14858e-05	0.0118244	0.0901154	0.708816	0.52961	0.179207	0.601582	0.472952	0.128631	Kmt2d	0.287616	0.737705	X	88118122	NA	NA
cg47862467	cg47862467_TC21	0.000317549	0.0445906	0.0792368	0.59686	0.471975	0.124886	0.484816	0.361503	0.123313	Kmt2d	0.515465	0.857551	X	99593759	NA	NA
cg47873094	cg47873094_BC21	6.91698e-05	0.0195918	0.0916956	0.594141	0.428403	0.165739	0.499835	0.393746	0.106089	Kmt2d	0.0571187	0.513008	X	101267304	Il2rg	tss_body
cg47910379	cg47910379_TC21	0.000338508	0.0462988	-0.0755363	0.284047	0.196225	0.0878223	0.369099	0.264263	0.104837	WT	0.676491	0.908377	X	106635137	Gm5127	tss_body
cg47919384	cg47919384_BC21	3.41087e-05	0.0124974	-0.0965025	0.362269	0.255005	0.107264	0.48694	0.358019	0.128921	WT	0.315287	0.76104	X	108664858	NA	NA
cg47971918	cg47971918_BC21	2.15894e-05	0.00923659	0.110783	0.620403	0.421292	0.199111	0.508217	0.360403	0.147815	Kmt2d	0.178605	0.637477	X	121715589	NA	NA
cg48003271	cg48003271_TC21	5.4564e-06	0.00372098	0.0639887	0.83102	0.576698	0.254322	0.737829	0.593159	0.14467	Kmt2d	0.38323	0.790805	X	130887479	NA	NA
cg48006998	cg48006998_BC11	0.000230062	0.037515	-0.087325	0.303164	0.196636	0.106527	0.400989	0.275219	0.125771	WT	0.946233	0.979305	X	131816182	NA	NA
cg48014626	cg48014626_BC21	8.47225e-05	0.0220921	-0.0557813	0.148486	0.0836325	0.064854	0.192945	0.13372	0.0592246	Kmt2d	0.250854	0.717558	X	133691439	Gm26851	tss_body
cg48019741	cg48019741_BC11	0.000233655	0.0378552	0.0953678	0.630244	0.251036	0.379209	0.521052	0.238012	0.28304	Kmt2d	0.884938	0.969817	X	134404586	Drp2	tss_200
cg48070258	cg48070258_BC21	8.55189e-05	0.0221114	0.054133	0.840647	0.738331	0.102315	0.801426	0.639455	0.161971	WT	0.107621	0.58239	X	142806037	Tmem164	tss_body
cg48090884	cg48090884_TC21	3.37675e-05	0.0124487	0.0679485	0.587532	0.46451	0.123022	0.484283	0.402529	0.0817546	Kmt2d	0.124752	0.593317	X	146962380	Htr2c	tss_200
cg48105284	cg48105284_BC21	1.22437e-05	0.00631612	-0.0718779	0.2652	0.195754	0.0694453	0.34398	0.221475	0.122504	WT	0.432506	0.81171	X	150812678	Maged2	tss_body
cg48108646	cg48108646_BC21	6.50103e-07	0.00113984	-0.156624	0.283411	0.158616	0.124795	0.477877	0.309168	0.168709	WT	0.812178	0.947936	X	151345962	Fam120c	tss_body
cg48108647	cg48108647_BC21	9.30425e-07	0.00135407	-0.12483	0.509396	0.384853	0.124543	0.642785	0.513216	0.129569	WT	0.794687	0.947302	X	151346023	Fam120c	tss_body
cg48138243	cg48138243_TC11	0.000291434	0.0425483	-0.102545	0.657419	0.489864	0.167555	0.736638	0.642764	0.0938735	Kmt2d	0.0352456	0.423742	X	157378870	Phex	tss_body
cg48148875	cg48148875_TC21	2.4927e-05	0.0102662	-0.0713899	0.609622	0.490607	0.119015	0.682104	0.582122	0.0999826	Kmt2d	0.754145	0.942092	X	159374878	Eif1ax	tss_body
cg48156043	cg48156043_TC11	8.45164e-06	0.00498021	-0.147942	0.45062	0.273916	0.176704	0.600276	0.430707	0.169569	Kmt2d	0.682814	0.909783	X	160427143	Adgrg2	tss_body
cg48183051	cg48183051_TC21	0.000127839	0.0277621	0.0520526	0.771297	0.567238	0.204059	0.68654	0.539951	0.146589	Kmt2d	0.169399	0.632391	X	164953113	Mospd2	tss_body
cg48189175	cg48189175_BC11	0.000185939	0.0339333	-0.0956321	0.331721	0.162092	0.169629	0.422956	0.318117	0.104839	Kmt2d	0.377847	0.790805	X	166238718	Gpm6b	tss_1500
cg48189176	cg48189176_BC11	0.000175534	0.032844	-0.056238	0.1645	0.104774	0.059726	0.250301	0.167053	0.0832479	WT	0.68905	0.912834	X	166238737	Gpm6b	tss_1500
cg48214911	cg48214911_TC21	2.28849e-06	0.00227093	-0.0778009	0.192006	0.124311	0.0676951	0.285212	0.208599	0.076613	WT	0.11603	0.593317	Y	1285078	Ddx3y	tss_body
cg48214913	cg48214913_BC21	0.000382674	0.0496211	-0.0664994	0.299769	0.188384	0.111385	0.389857	0.24884	0.141016	WT	0.801226	0.947936	Y	1285240	Ddx3y	tss_body

## Sheet: S3 DMRs
chr	start position	end position	p_value	q_value	probes in DMR	probes hypomethylated in Kmt2d	probes hypermethylated in Kmt2d
1	75369592	75369921	6.78664e-06	1.0109e-05	5	1	4
1	65073473	65073694	1.44592e-06	3.48982e-06	4	0	4
1	101902247	101902626	1.76593e-10	2.99368e-09	4	4	0
1	74784545	74784615	2.90569e-07	1.13673e-06	4	4	0
1	193153036	193153178	1.76279e-05	1.99223e-05	3	3	0
1	36367880	36368157	7.46676e-08	4.28736e-07	3	3	0
1	36746627	36746675	1.07627e-05	1.39272e-05	3	3	0
2	160244993	160245187	1.36841e-07	6.76775e-07	5	0	5
2	168010599	168011070	2.76766e-09	3.33996e-08	4	0	4
2	155386547	155386794	1.81478e-06	4.14142e-06	4	4	0
2	32888170	32888400	3.5264e-06	6.50465e-06	3	0	3
2	165368585	165368777	2.20738e-05	2.31807e-05	3	3	0
2	90783353	90783610	1.36085e-06	3.34113e-06	3	3	0
3	59131048	59131241	6.47592e-05	6.6921e-05	4	4	0
3	146451041	146451126	1.31244e-05	1.59736e-05	3	3	0
3	40391779	40391797	9.19087e-06	1.24884e-05	3	3	0
3	79841714	79841895	3.135e-06	6.04087e-06	3	3	0
4	88640984	88641257	8.12314e-16	4.44898e-14	4	4	0
4	46664656	46664867	5.21119e-14	2.18257e-12	3	0	3
4	118612796	118612817	2.07984e-08	1.63305e-07	3	3	0
4	142085136	142085394	2.85073e-08	2.0925e-07	3	3	0
5	134946129	134947059	1.48179e-12	4.79563e-11	5	0	5
5	24995206	24995872	1.76513e-14	8.37846e-13	5	0	5
5	97935268	97935733	1.13859e-14	5.79056e-13	4	4	0
5	121925386	121925879	3.00321e-08	2.18192e-07	3	0	3
5	150598600	150599536	3.36989e-19	7.99788e-17	3	0	3
5	114571599	114571755	2.25442e-05	2.35098e-05	3	3	0
5	57721965	57722239	1.77784e-05	1.99656e-05	3	3	0
5	65950985	65951092	2.81493e-06	5.58282e-06	3	3	0
6	15184330	15184560	5.11697e-07	1.67123e-06	4	0	4
6	48742673	48743078	3.33705e-07	1.23749e-06	3	0	3
6	83186245	83186432	3.43111e-10	5.42878e-09	3	0	3
7	140858287	140858659	1.76646e-16	1.14338e-14	5	5	0
7	4527015	4527375	4.24892e-09	4.80196e-08	4	0	4
7	27322104	27322394	1.17812e-07	6.16778e-07	3	0	3
7	30314694	30314983	4.32571e-07	1.47834e-06	3	0	3
7	31055558	31055824	7.53817e-07	2.18178e-06	3	0	3
7	80208182	80208486	7.18618e-08	4.1598e-07	3	0	3
7	97452078	97452137	6.50497e-09	6.71237e-08	3	0	3
7	44891831	44891868	3.89763e-06	6.92067e-06	3	3	0
7	45621717	45621893	1.7509e-05	1.98448e-05	3	3	0
7	98111349	98111448	3.3003e-06	6.18373e-06	3	3	0
8	119421612	119421808	6.58351e-08	3.93904e-07	3	0	3
8	18741323	18741618	2.57374e-13	1.01806e-11	3	0	3
8	72134939	72134992	5.85126e-07	1.82545e-06	3	0	3
9	102692831	102692881	1.0584e-05	1.37766e-05	3	0	3
9	60616462	60616548	5.1978e-08	3.36439e-07	3	0	3
9	43746272	43746400	1.08459e-06	2.84954e-06	3	3	0
10	90576270	90576653	4.3395e-07	1.47834e-06	6	6	0
10	128495053	128495424	2.19162e-07	9.45825e-07	5	5	0
10	74925476	74925646	6.03027e-06	9.3338e-06	5	5	0
10	62327676	62327967	3.99604e-13	1.45741e-11	4	0	4
10	69534061	69534193	6.08634e-06	9.33939e-06	4	0	4
10	120389068	120389291	1.03992e-08	9.61593e-08	3	0	3
10	127184111	127184435	2.62489e-08	1.96745e-07	3	0	3
10	70119565	70119885	1.42657e-07	6.9044e-07	3	0	3
10	127636769	127636822	1.53242e-05	1.80943e-05	3	3	0
10	128924020	128924104	3.56589e-08	2.51378e-07	3	3	0
11	69655244	69655610	1.36614e-08	1.16932e-07	5	0	5
11	98767907	98768370	1.81335e-18	3.22777e-16	4	0	4
11	102224782	102224869	2.38923e-06	4.93082e-06	3	0	3
11	47304952	47305151	1.26413e-05	1.55183e-05	3	3	0
11	76244312	76244506	2.14661e-05	2.27438e-05	3	3	0
11	80385314	80386499	2.01836e-11	5.22677e-10	3	3	0
11	96929037	96929307	5.48693e-07	1.75977e-06	3	3	0
12	109530149	109530688	1.61335e-08	1.32035e-07	8	8	0
12	105030951	105031192	2.38738e-07	1.00083e-06	4	4	0
12	76417293	76417733	6.43091e-07	1.95392e-06	4	4	0
12	76546889	76547056	1.07141e-07	5.6507e-07	3	0	3
12	111428721	111428946	7.47227e-07	2.17153e-06	3	3	0
13	95961237	95961457	5.06949e-16	3.0079e-14	5	0	5
13	93305138	93305360	1.20206e-07	6.24721e-07	4	4	0
13	44840089	44840615	3.01084e-07	1.16506e-06	3	0	3
13	113225916	113226153	6.25858e-06	9.53636e-06	3	3	0
14	111680708	111680755	2.60641e-07	1.0727e-06	3	0	3
15	98722930	98724735	1.20046e-24	8.54731e-22	5	3	2
15	61989041	61989959	8.00114e-13	2.71277e-11	5	5	0
15	61157889	61158182	2.16027e-06	4.67511e-06	4	4	0
15	83366957	83367225	9.89862e-09	9.27345e-08	4	4	0
15	76465775	76466022	3.37032e-09	3.93389e-08	3	0	3
15	76616614	76616764	1.11858e-16	7.96432e-15	3	0	3
15	89322591	89322987	1.82555e-09	2.40703e-08	3	3	0
16	91140649	91141484	3.27092e-11	7.76298e-10	5	0	5
16	13449261	13449633	1.37953e-08	1.16932e-07	3	0	3
17	27324986	27325807	4.32047e-11	9.32174e-10	6	6	0
17	35162680	35162986	1.70021e-08	1.37562e-07	6	6	0
17	29050907	29051136	1.61455e-17	1.91593e-15	4	0	4
17	34931922	34931995	1.47452e-07	6.93815e-07	4	4	0
17	80204743	80205040	2.45644e-07	1.0228e-06	4	4	0
18	65582187	65582402	1.0409e-07	5.53074e-07	5	0	5
18	34547363	34547595	1.11597e-06	2.8999e-06	3	0	3
18	38189421	38189936	1.38932e-09	1.9396e-08	3	0	3
18	77870175	77870449	2.20565e-10	3.65215e-09	3	3	0
19	44649530	44650781	3.74538e-17	2.96302e-15	7	0	7
19	43920498	43921682	2.43253e-22	8.65982e-20	6	0	6
19	7070129	7070512	8.5874e-08	4.77674e-07	4	0	4
19	45045560	45045636	4.81529e-06	7.8635e-06	3	0	3
19	6384607	6384659	1.32537e-05	1.60487e-05	3	0	3
Y	1285077	1285240	8.34649e-06	1.17213e-05	3	3	0

## Sheet: S4 brain volume vs. DNAm sites
NAME	CG	limma_p	limma_q	delta_beta	CHR	MAPINFO	Gene	Feature
cg28259248	cg28259248_BC21	0.000653672	0.0457132	0.3284	10	21995643	Sgk1	tss_body
cg28615918	cg28615918_BC21	0.00022455	0.0326414	-0.242351	10	70119885	Ccdc6	tss_body
cg29587487	cg29587487_BC21	0.000456829	0.0435515	-0.137427	11	58102862	Cnot8	tss_body
cg29882820	cg29882820_TC21	0.00081998	0.0473041	0.280138	11	86584165	Vmp1;Mir21a	tss_body;tss_200
cg31161518	cg31161518_TC11	0.000539342	0.0435515	0.139702	12	112516979	NA	NA
cg31378354	cg31378354_BC21	6.51922e-05	0.0260606	-0.234223	13	28502439	2610307P16Rik	tss_body
cg32300607	cg32300607_TC21	0.000690885	0.0457132	-0.206993	14	27349772	Arhgef3	tss_body
cg33859853	cg33859853_BC11	0.0001108	0.0295282	0.318718	16	4639877	Coro7;Vasn	tss_body;tss_200
cg33910878	cg33910878_TC21	6.10758e-05	0.0260606	-0.28917	16	11078471	Txndc11	tss_body
cg34752835	cg34752835_TC21	0.000144363	0.0304519	-0.227476	17	25913352	Rab40c	tss_body
cg35982524	cg35982524_TC21	0.000276491	0.0368424	0.148174	18	80170066	NA	NA
cg36133471	cg36133471_BC11	0.000544734	0.0435515	0.162056	19	8888074	Lbhd1;1810009A15Rik	tss_body;tss_1500
cg36140759	cg36140759_TC11	0.000734203	0.0457132	0.140304	19	9911499	NA	NA
cg36236311	cg36236311_BC11	0.000188612	0.0326414	0.242573	19	23272719	Smc5;Gm33950	tss_body;tss_1500
cg37108894	cg37108894_TC21	0.000743304	0.0457132	0.129672	1	76540602	NA	NA
cg37178377	cg37178377_TC11	0.000152355	0.0304519	0.192441	1	86381227	NA	NA
cg38920432	cg38920432_TC21	1.36822e-05	0.0218778	0.365775	2	126154721	Dtwd1	tss_body
cg39401776	cg39401776_BC21	0.000742009	0.0457132	-0.132226	2	178494307	NA	NA
cg39510954	cg39510954_BC21	0.000500695	0.0435515	0.247501	3	15332262	Gm9733	tss_body
cg40748607	cg40748607_BC21	0.000485156	0.0435515	0.328414	4	34616210	Rars2;Orc3	tss_body;tss_1500
cg41362742	cg41362742_BC11	0.000638171	0.0457132	-0.218539	4	120612922	NA	NA
cg41492786	cg41492786_TC21	0.000521986	0.0435515	0.197157	4	132352226	Snhg3	tss_body
cg42314823	cg42314823_TC11	0.000345445	0.041812	-0.250115	5	75940140	Kdr	tss_body
cg44514413	cg44514413_BC21	0.000366084	0.041812	-0.148755	7	45121535	Mir150	tss_1500
cg46119394	cg46119394_TC21	0.000873328	0.0481535	-0.277682	8	107164382	Cyb5b	tss_body
cg46255918	cg46255918_TC21	2.94599e-05	0.0235532	0.286908	8	119345592	Hsbp1	tss_body
cg46354412	cg46354412_TC11	8.61175e-05	0.0275404	-0.186724	8	125671018	Map10	tss_body

## Sheet: S5 Treatment vs. DNAm sites
NAME	CG	limma_p	limma_q	delta_beta	CHR	MAPINFO	Gene	Feature
cg38225392	cg38225392_TC21	8.19276e-06	0.0131002	-0.0815564	2	31115774	Fnbp1	tss_body
cg42718849	cg42718849_TC11	6.86299e-05	0.0366476	-0.0732039	5	120587325	Tpcn1;Iqcd	tss_body;tss_body
cg46976224	cg46976224_BC21	9.16763e-05	0.0366476	0.0706171	9	76013962	Hmgcll1	tss_1500
